# Supplementary material for: A risk stratification and prognostic prediction model for lung adenocarcinoma based on aging-related lncRNA
Source: Sci Rep. 2023 Jan 10;13:460. doi: 10.1038/s41598-022-26897-2 (PMC9832126; doi:10.1038/s41598-022-26897-2)
Supplement: Supplementary file 4 — Supplementary Table 2. [file 41598_2022_26897_MOESM4_ESM.xlsx]

## Sheet: Sheet1
Aging-related genes	Aging-related lncRNAs	Correlation coefficient	P-value	Regulation
ATM	AC067852.3	0.80333	1.6905e-113	postive
ERCC6	AC067852.3	0.709791	2.38027e-77	postive
CREB1	AC067852.3	0.714908	6.06449e-79	postive
CLOCK	AC067852.3	0.754969	9.21701e-93	postive
ATM	RHOQ-AS1	0.71607	2.60486e-79	postive
PTEN	RHOQ-AS1	0.718608	4.05649e-80	postive
BRCA2	RHOQ-AS1	0.731542	2.23162e-84	postive
CLOCK	RHOQ-AS1	0.711572	6.69575e-78	postive
ATM	LINC00852	0.791523	6.23741e-108	postive
CREB1	LINC00852	0.708499	5.93878e-77	postive
CLOCK	LINC00852	0.750608	3.94547e-91	postive
ATM	AC025287.3	0.764558	1.79463e-96	postive
ATM	AC002128.2	0.750937	2.97834e-91	postive
ATR	AC002128.2	0.736571	4.21201e-86	postive
ATM	AL513550.1	0.776381	2.67608e-101	postive
CREB1	AL513550.1	0.70597	3.50339e-76	postive
ATM	AC130650.2	0.775391	6.96036e-101	postive
PTEN	AC130650.2	0.721524	4.66305e-81	postive
ERCC6	AC130650.2	0.723877	7.98277e-82	postive
CREB1	AC130650.2	0.736024	6.51496e-86	postive
CLOCK	AC130650.2	0.796288	3.91228e-110	postive
RICTOR	AC130650.2	0.706661	2.16204e-76	postive
BCL2	SLC25A21-AS1	0.704896	7.40229e-76	postive
ATM	CFLAR-AS1	0.853273	4.45704e-142	postive
PTEN	CFLAR-AS1	0.777327	1.06713e-101	postive
BRCA2	CFLAR-AS1	0.752203	1.00739e-91	postive
ERCC6	CFLAR-AS1	0.739532	3.89844e-87	postive
CREB1	CFLAR-AS1	0.747392	5.98942e-90	postive
ATR	CFLAR-AS1	0.710367	1.58109e-77	postive
CLOCK	CFLAR-AS1	0.770056	1.11024e-98	postive
RICTOR	CFLAR-AS1	0.708451	6.14575e-77	postive
ATM	AC066613.1	0.825484	4.81228e-125	postive
BRCA2	AC066613.1	0.760418	7.54466e-95	postive
CREB1	AC066613.1	0.73351	4.7697e-85	postive
ATR	AC066613.1	0.751471	1.88762e-91	postive
CLOCK	AC066613.1	0.784281	1.08112e-104	postive
ATM	AC005034.5	0.707105	1.58338e-76	postive
CLOCK	AC005034.5	0.717566	8.72378e-80	postive
ATM	AC093788.1	0.861942	3.98675e-148	postive
PTEN	AC093788.1	0.722879	1.69107e-81	postive
BRCA2	AC093788.1	0.703426	2.04972e-75	postive
ERCC6	AC093788.1	0.729132	1.44851e-83	postive
CREB1	AC093788.1	0.742011	5.18245e-88	postive
CLOCK	AC093788.1	0.787876	2.76617e-106	postive
ATM	AL109614.1	0.853907	1.66142e-142	postive
PTEN	AL109614.1	0.772718	8.99213e-100	postive
BRCA2	AL109614.1	0.705942	3.57459e-76	postive
ERCC6	AL109614.1	0.783362	2.72796e-104	postive
CREB1	AL109614.1	0.789729	4.06404e-107	postive
ATR	AL109614.1	0.710693	1.25386e-77	postive
CLOCK	AL109614.1	0.796042	5.10003e-110	postive
RICTOR	AL109614.1	0.704319	1.10546e-75	postive
ATM	AC096992.2	0.739712	3.3693e-87	postive
CLOCK	AC096992.2	0.70089	1.17036e-74	postive
ATM	AC002550.2	0.819289	1.17445e-121	postive
PTEN	AC002550.2	0.705085	6.49273e-76	postive
CREB1	AC002550.2	0.708251	7.07654e-77	postive
CLOCK	AC002550.2	0.72521	2.91226e-82	postive
ATM	AL596325.2	0.749566	9.56433e-91	postive
BRCA2	AL596325.2	0.705625	4.45742e-76	postive
ATM	AL049840.3	0.792672	1.85742e-108	postive
ERCC6	AL049840.3	0.716144	2.46832e-79	postive
CREB1	AL049840.3	0.731588	2.15217e-84	postive
ATR	AL049840.3	0.701248	9.1639e-75	postive
CLOCK	AL049840.3	0.742181	4.50975e-88	postive
ATM	DNM3OS	0.803214	1.92377e-113	postive
PTEN	DNM3OS	0.709411	3.11659e-77	postive
CREB1	DNM3OS	0.754818	1.05117e-92	postive
CLOCK	DNM3OS	0.75431	1.6342e-92	postive
ATM	AC016394.1	0.737183	2.58319e-86	postive
BRCA2	AC016394.1	0.714621	7.46605e-79	postive
ATM	LINC00513	0.799162	1.71995e-111	postive
PTEN	LINC00513	0.744247	8.23334e-89	postive
ERCC6	LINC00513	0.72414	6.54553e-82	postive
CREB1	LINC00513	0.719086	2.84931e-80	postive
CLOCK	LINC00513	0.788654	1.24005e-106	postive
ATM	AL353804.1	0.88198	7.6696e-164	postive
PTEN	AL353804.1	0.779391	1.41594e-102	postive
ERCC6	AL353804.1	0.766303	3.62862e-97	postive
CREB1	AL353804.1	0.801604	1.1615e-112	postive
ATR	AL353804.1	0.70297	2.80797e-75	postive
CLOCK	AL353804.1	0.801058	2.12908e-112	postive
ATM	LINC01534	0.716918	1.40232e-79	postive
ATM	AC067817.2	0.706323	2.73765e-76	postive
ATM	EML4-AS1	0.726154	1.42089e-82	postive
ATM	AL354989.1	0.787906	2.68326e-106	postive
CREB1	AL354989.1	0.722865	1.70922e-81	postive
ATR	AL354989.1	0.740587	1.65716e-87	postive
CLOCK	AL354989.1	0.757373	1.12383e-93	postive
ATM	AC124312.2	0.776422	2.57185e-101	postive
PTEN	AC124312.2	0.707876	9.21126e-77	postive
ERCC6	AC124312.2	0.724742	4.15228e-82	postive
CREB1	AC124312.2	0.711396	7.59623e-78	postive
ATM	AC138207.4	0.731407	2.47917e-84	postive
ATM	KIF26B-AS1	0.74913	1.38399e-90	postive
BRCA2	KIF26B-AS1	0.7359	7.19213e-86	postive
CREB1	KIF26B-AS1	0.710968	1.03058e-77	postive
CLOCK	KIF26B-AS1	0.779658	1.08839e-102	postive
ATM	PRDX6-AS1	0.808775	3.39668e-116	postive
PTEN	PRDX6-AS1	0.700711	1.32252e-74	postive
BRCA2	PRDX6-AS1	0.722112	3.00488e-81	postive
ATR	PRDX6-AS1	0.711996	4.944e-78	postive
CLOCK	PRDX6-AS1	0.70346	2.0029e-75	postive
ATM	CD44-AS1	0.800487	4.00226e-112	postive
PTEN	CD44-AS1	0.758004	6.44453e-94	postive
BRCA2	CD44-AS1	0.708878	4.54522e-77	postive
ERCC6	CD44-AS1	0.721918	3.47592e-81	postive
CREB1	CD44-AS1	0.755754	4.64933e-93	postive
ATR	CD44-AS1	0.738447	9.36533e-87	postive
CLOCK	CD44-AS1	0.771498	2.85851e-99	postive
ATM	LINC00216	0.909457	8.76073e-191	postive
PTEN	LINC00216	0.795653	7.75189e-110	postive
BRCA2	LINC00216	0.759668	1.47316e-94	postive
ERCC6	LINC00216	0.779058	1.96394e-102	postive
CREB1	LINC00216	0.814359	4.7218e-119	postive
ATR	LINC00216	0.737118	2.72185e-86	postive
CLOCK	LINC00216	0.838493	1.29578e-132	postive
RICTOR	LINC00216	0.701973	5.57596e-75	postive
ATM	AC018752.1	0.846473	1.33956e-137	postive
PTEN	AC018752.1	0.759672	1.46695e-94	postive
ERCC6	AC018752.1	0.767113	1.71908e-97	postive
CREB1	AC018752.1	0.812604	3.82244e-118	postive
CLOCK	AC018752.1	0.854441	7.19698e-143	postive
RICTOR	AC018752.1	0.70153	7.55255e-75	postive
ATM	PPP3CB-AS1	0.780199	6.38265e-103	postive
PTEN	PPP3CB-AS1	0.712345	3.85066e-78	postive
ERCC6	PPP3CB-AS1	0.72738	5.5687e-83	postive
ATM	AL031666.1	0.738134	1.20401e-86	postive
ATM	AC012181.2	0.76387	3.35998e-96	postive
ATM	AC024933.1	0.765396	8.34254e-97	postive
CREB1	AC024933.1	0.716149	2.45987e-79	postive
ATR	AC024933.1	0.709601	2.72467e-77	postive
CLOCK	AC024933.1	0.732935	7.49892e-85	postive
ATM	IRF1-AS1	0.830935	3.88597e-128	postive
CREB1	IRF1-AS1	0.726634	9.85357e-83	postive
JAK2	IRF1-AS1	0.744967	4.53523e-89	postive
CLOCK	IRF1-AS1	0.72849	2.3764e-83	postive
ATM	AL031670.1	0.776375	2.6896e-101	postive
ATM	AC242426.2	0.732702	9.00153e-85	postive
CLOCK	AC242426.2	0.728606	2.1732e-83	postive
ATM	AL592148.3	0.850783	2.06492e-140	postive
PTEN	AL592148.3	0.740723	1.48298e-87	postive
ERCC6	AL592148.3	0.72358	9.98704e-82	postive
CREB1	AL592148.3	0.742146	4.64152e-88	postive
CLOCK	AL592148.3	0.766872	2.14816e-97	postive
ATM	AC007684.2	0.879663	6.97885e-162	postive
PTEN	AC007684.2	0.781892	1.18864e-103	postive
BRCA2	AC007684.2	0.795477	9.36599e-110	postive
ERCC6	AC007684.2	0.729243	1.32961e-83	postive
CREB1	AC007684.2	0.774008	2.62692e-100	postive
ATR	AC007684.2	0.713832	1.32112e-78	postive
CLOCK	AC007684.2	0.828101	1.62507e-126	postive
RICTOR	AC007684.2	0.711176	8.8894e-78	postive
ATM	AC105389.2	0.759507	1.699e-94	postive
CLOCK	AC105389.2	0.781594	1.59993e-103	postive
ATM	AP002336.2	0.840042	1.46594e-133	postive
PTEN	AP002336.2	0.774043	2.5418e-100	postive
BRCA2	AP002336.2	0.745523	2.85571e-89	postive
ERCC6	AP002336.2	0.728651	2.09788e-83	postive
CREB1	AP002336.2	0.757335	1.16216e-93	postive
ATR	AP002336.2	0.714825	6.43874e-79	postive
CLOCK	AP002336.2	0.808966	2.72259e-116	postive
ATM	AC007216.4	0.833737	9.03321e-130	postive
PTEN	AC007216.4	0.725417	2.48988e-82	postive
ERCC6	AC007216.4	0.746927	8.84856e-90	postive
CREB1	AC007216.4	0.739227	4.9908e-87	postive
ATR	AC007216.4	0.7233	1.23261e-81	postive
CLOCK	AC007216.4	0.756698	2.03525e-93	postive
ATM	AL049552.1	0.852575	1.31643e-141	postive
PTEN	AL049552.1	0.738575	8.4468e-87	postive
BRCA2	AL049552.1	0.71283	2.71878e-78	postive
ERCC6	AL049552.1	0.75532	6.79096e-93	postive
CREB1	AL049552.1	0.742172	4.54306e-88	postive
CLOCK	AL049552.1	0.783353	2.75391e-104	postive
ATM	AP000866.6	0.850027	6.52213e-140	postive
PTEN	AP000866.6	0.720815	7.91103e-81	postive
ERCC6	AP000866.6	0.711542	6.84355e-78	postive
CREB1	AP000866.6	0.736115	6.05904e-86	postive
CLOCK	AP000866.6	0.747684	4.68784e-90	postive
ATM	AL021578.1	0.801895	8.39987e-113	postive
PTEN	AL021578.1	0.709717	2.5087e-77	postive
CREB1	AL021578.1	0.713173	2.12393e-78	postive
CLOCK	AL021578.1	0.71934	2.36336e-80	postive
ATM	AL021707.7	0.723632	9.60319e-82	postive
ATM	AL359076.1	0.845903	3.10825e-137	postive
PTEN	AL359076.1	0.793495	7.76889e-109	postive
ERCC6	AL359076.1	0.741749	6.42556e-88	postive
PIK3R1	AL359076.1	0.718056	6.08827e-80	postive
CREB1	AL359076.1	0.754206	1.78974e-92	postive
ATR	AL359076.1	0.718048	6.12607e-80	postive
CLOCK	AL359076.1	0.767362	1.36549e-97	postive
ATM	AC009032.1	0.845874	3.24385e-137	postive
PTEN	AC009032.1	0.761103	4.08376e-95	postive
ERCC6	AC009032.1	0.729834	8.41914e-84	postive
CREB1	AC009032.1	0.766028	4.67342e-97	postive
CLOCK	AC009032.1	0.762929	7.88335e-96	postive
ATM	AL606834.2	0.746624	1.14051e-89	postive
ATM	AC037487.2	0.790424	1.97009e-107	postive
PTEN	AC037487.2	0.747953	3.73965e-90	postive
BRCA2	AC037487.2	0.748996	1.55085e-90	postive
CREB1	AC037487.2	0.734905	1.58555e-85	postive
ATR	AC037487.2	0.722468	2.30269e-81	postive
CLOCK	AC037487.2	0.776357	2.73822e-101	postive
ATM	AC016542.1	0.782575	6.00567e-104	postive
ERCC6	AC016542.1	0.738118	1.22007e-86	postive
CLOCK	AC016542.1	0.725355	2.60955e-82	postive
ATM	AC018690.1	0.746745	1.03048e-89	postive
ATM	SMC5-AS1	0.863255	4.45202e-149	postive
PTEN	SMC5-AS1	0.742157	4.59914e-88	postive
ERCC6	SMC5-AS1	0.764841	1.38682e-96	postive
CREB1	SMC5-AS1	0.754265	1.69927e-92	postive
CLOCK	SMC5-AS1	0.781881	1.20227e-103	postive
ATM	AP001486.2	0.735117	1.33972e-85	postive
ATM	AC114760.2	0.883746	2.31472e-165	postive
PTEN	AC114760.2	0.816574	3.26392e-120	postive
BRCA2	AC114760.2	0.755004	8.94385e-93	postive
ERCC6	AC114760.2	0.759483	1.73566e-94	postive
CREB1	AC114760.2	0.799383	1.35041e-111	postive
ATR	AC114760.2	0.724222	6.15146e-82	postive
CLOCK	AC114760.2	0.807563	1.37655e-115	postive
PIK3CA	AC114760.2	0.724953	3.53885e-82	postive
RICTOR	AC114760.2	0.732274	1.259e-84	postive
ATM	NARF-IT1	0.705244	5.81338e-76	postive
ATM	AC008906.1	0.89169	1.6039e-172	postive
PTEN	AC008906.1	0.768807	3.56944e-98	postive
BRCA2	AC008906.1	0.752749	6.30169e-92	postive
ERCC6	AC008906.1	0.745708	2.44976e-89	postive
CREB1	AC008906.1	0.777011	1.4522e-101	postive
JAK2	AC008906.1	0.702011	5.43251e-75	postive
ATR	AC008906.1	0.742079	4.90338e-88	postive
CLOCK	AC008906.1	0.821573	6.86421e-123	postive
TFDP1	GAS6-DT	0.920132	1.12694e-203	postive
ATM	AC012557.1	0.857936	2.79019e-145	postive
PTEN	AC012557.1	0.730496	5.03528e-84	postive
BRCA2	AC012557.1	0.716938	1.38258e-79	postive
ERCC6	AC012557.1	0.736914	3.20316e-86	postive
CREB1	AC012557.1	0.789756	3.95176e-107	postive
ATR	AC012557.1	0.736762	3.61756e-86	postive
CLOCK	AC012557.1	0.828215	1.40188e-126	postive
ATM	GAS5-AS1	0.852769	9.74731e-142	postive
PTEN	GAS5-AS1	0.723818	8.34724e-82	postive
BRCA2	GAS5-AS1	0.712712	2.95858e-78	postive
ERCC6	GAS5-AS1	0.739699	3.40696e-87	postive
CREB1	GAS5-AS1	0.761543	2.75271e-95	postive
ATR	GAS5-AS1	0.713119	2.20836e-78	postive
CLOCK	GAS5-AS1	0.78899	8.75394e-107	postive
ATM	Z68871.1	0.882862	1.34469e-164	postive
PTEN	Z68871.1	0.743237	1.89416e-88	postive
BRCA2	Z68871.1	0.725125	3.10756e-82	postive
ERCC6	Z68871.1	0.747809	4.21988e-90	postive
TAF1	Z68871.1	0.741663	6.89414e-88	postive
CREB1	Z68871.1	0.810356	5.39006e-117	postive
JAK2	Z68871.1	0.703109	2.55152e-75	postive
ATR	Z68871.1	0.776964	1.51888e-101	postive
CLOCK	Z68871.1	0.787192	5.58481e-106	postive
PIK3CA	Z68871.1	0.704997	6.90183e-76	postive
ATM	ALG13-AS1	0.844164	3.96823e-136	postive
PTEN	ALG13-AS1	0.734084	3.03383e-85	postive
BRCA2	ALG13-AS1	0.70253	3.80275e-75	postive
ERCC6	ALG13-AS1	0.752108	1.09315e-91	postive
CREB1	ALG13-AS1	0.782142	9.26239e-104	postive
ATR	ALG13-AS1	0.722697	1.93917e-81	postive
CLOCK	ALG13-AS1	0.832326	6.05785e-129	postive
ATM	DHDDS-AS1	0.899873	1.66186e-180	postive
PTEN	DHDDS-AS1	0.772632	9.76185e-100	postive
BRCA2	DHDDS-AS1	0.718725	3.72002e-80	postive
ERCC6	DHDDS-AS1	0.769164	2.55764e-98	postive
CREB1	DHDDS-AS1	0.796816	2.21165e-110	postive
ATR	DHDDS-AS1	0.70716	1.52389e-76	postive
CLOCK	DHDDS-AS1	0.808004	8.27936e-116	postive
ATM	AF117829.1	0.838236	1.85497e-132	postive
PTEN	AF117829.1	0.745388	3.19538e-89	postive
BRCA2	AF117829.1	0.802185	6.08194e-113	postive
ERCC6	AF117829.1	0.703141	2.49521e-75	postive
CREB1	AF117829.1	0.746835	9.55826e-90	postive
ATR	AF117829.1	0.785541	3.01655e-105	postive
CLOCK	AF117829.1	0.793674	6.42362e-109	postive
RICTOR	AF117829.1	0.70124	9.21415e-75	postive
ATM	AC007216.3	0.874634	9.08932e-158	postive
PTEN	AC007216.3	0.791556	6.0246e-108	postive
BRCA2	AC007216.3	0.737321	2.31234e-86	postive
ERCC6	AC007216.3	0.76699	1.92659e-97	postive
CREB1	AC007216.3	0.791195	8.79859e-108	postive
ATR	AC007216.3	0.73249	1.06294e-84	postive
CLOCK	AC007216.3	0.815104	1.93014e-119	postive
RICTOR	AC007216.3	0.71706	1.26449e-79	postive
ATM	AC108010.1	0.822928	1.24824e-123	postive
BRCA2	AC108010.1	0.711885	5.35568e-78	postive
ERCC6	AC108010.1	0.74352	1.50083e-88	postive
CREB1	AC108010.1	0.757111	1.41501e-93	postive
ATR	AC108010.1	0.783616	2.11464e-104	postive
CLOCK	AC108010.1	0.758383	4.60739e-94	postive
ATM	AC087286.2	0.842307	5.81062e-135	postive
PTEN	AC087286.2	0.78124	2.2737e-103	postive
BRCA2	AC087286.2	0.77733	1.06398e-101	postive
ERCC6	AC087286.2	0.750946	2.95722e-91	postive
CREB1	AC087286.2	0.759445	1.79644e-94	postive
ATR	AC087286.2	0.726801	8.67258e-83	postive
CLOCK	AC087286.2	0.810231	6.24376e-117	postive
RICTOR	AC087286.2	0.701134	9.9096e-75	postive
ATM	AC234772.1	0.718583	4.1303e-80	postive
ATM	AC063965.2	0.846987	6.25463e-138	postive
PTEN	AC063965.2	0.815495	1.20396e-119	postive
BRCA2	AC063965.2	0.770922	4.91971e-99	postive
ERCC6	AC063965.2	0.729615	9.97064e-84	postive
CREB1	AC063965.2	0.759555	1.62897e-94	postive
ATR	AC063965.2	0.721581	4.47175e-81	postive
CLOCK	AC063965.2	0.785483	3.19983e-105	postive
RICTOR	AC063965.2	0.709403	3.13522e-77	postive
ATM	AF178030.1	0.744538	6.47302e-89	postive
BRCA2	AF178030.1	0.737543	1.93555e-86	postive
CREB1	AF178030.1	0.729469	1.11621e-83	postive
ATR	AF178030.1	0.740364	1.98599e-87	postive
CLOCK	AF178030.1	0.792665	1.87119e-108	postive
PIK3CA	AF178030.1	0.705073	6.54661e-76	postive
ATM	AC006017.1	0.836104	3.56399e-131	postive
PTEN	AC006017.1	0.707764	9.97146e-77	postive
BRCA2	AC006017.1	0.719709	1.79822e-80	postive
ERCC6	AC006017.1	0.726636	9.84329e-83	postive
CREB1	AC006017.1	0.749446	1.05881e-90	postive
ATR	AC006017.1	0.714239	9.84117e-79	postive
CLOCK	AC006017.1	0.817674	8.54101e-121	postive
ATM	AC007038.1	0.841048	3.5189e-134	postive
BRCA2	AC007038.1	0.741169	1.03108e-87	postive
ERCC6	AC007038.1	0.720794	8.03386e-81	postive
CREB1	AC007038.1	0.748515	2.32741e-90	postive
ATR	AC007038.1	0.702948	2.8512e-75	postive
CLOCK	AC007038.1	0.784611	7.74863e-105	postive
ATM	AL133342.1	0.774018	2.60188e-100	postive
PTEN	AL133342.1	0.72644	1.14257e-82	postive
BRCA2	AL133342.1	0.765179	1.01743e-96	postive
CREB1	AL133342.1	0.722569	2.13536e-81	postive
ATR	AL133342.1	0.741161	1.03848e-87	postive
CLOCK	AL133342.1	0.730695	4.31558e-84	postive
PIK3CA	AL133342.1	0.716032	2.67838e-79	postive
ATM	AC090579.1	0.821994	4.04862e-123	postive
ERCC6	AC090579.1	0.738216	1.12778e-86	postive
CREB1	AC090579.1	0.731004	3.3929e-84	postive
CLOCK	AC090579.1	0.762431	1.23736e-95	postive
ATM	AL157392.4	0.758435	4.40075e-94	postive
ATM	AC090181.2	0.830125	1.13774e-127	postive
BRCA2	AC090181.2	0.719279	2.47074e-80	postive
ERCC6	AC090181.2	0.732854	7.98806e-85	postive
CREB1	AC090181.2	0.735417	1.05611e-85	postive
CLOCK	AC090181.2	0.802708	3.39133e-113	postive
ATM	AC004908.2	0.760994	4.5054e-95	postive
ATM	AC234775.2	0.86875	3.58013e-153	postive
PTEN	AC234775.2	0.785332	3.73086e-105	postive
ERCC6	AC234775.2	0.779206	1.69794e-102	postive
PIK3R1	AC234775.2	0.728402	2.54171e-83	postive
CREB1	AC234775.2	0.804486	4.59753e-114	postive
ATR	AC234775.2	0.727957	3.57761e-83	postive
CLOCK	AC234775.2	0.818179	4.60647e-121	postive
PIK3CA	AC234775.2	0.722878	1.69286e-81	postive
RICTOR	AC234775.2	0.718674	3.86397e-80	postive
ATM	AL359962.2	0.776908	1.60391e-101	postive
CLOCK	AL359962.2	0.701279	8.97387e-75	postive
ATM	AC130895.1	0.840476	7.92503e-134	postive
PTEN	AC130895.1	0.745344	3.31622e-89	postive
BRCA2	AC130895.1	0.771494	2.86782e-99	postive
ERCC6	AC130895.1	0.728775	1.90687e-83	postive
CREB1	AC130895.1	0.771199	3.79047e-99	postive
ATR	AC130895.1	0.711036	9.82337e-78	postive
CLOCK	AC130895.1	0.831308	2.36339e-128	postive
ATM	FMR1-IT1	0.789199	7.0524e-107	postive
CLOCK	FMR1-IT1	0.71297	2.45761e-78	postive
TFDP1	AC004540.2	0.703582	1.84106e-75	postive
ATM	AL122035.1	0.708239	7.13273e-77	postive
ATM	OCIAD1-AS1	0.701136	9.8953e-75	postive
ATM	AC006270.1	0.739339	4.55627e-87	postive
PTEN	AC006270.1	0.709791	2.38104e-77	postive
BRCA2	AC006270.1	0.724312	5.74666e-82	postive
CREB1	AC006270.1	0.721124	6.28445e-81	postive
ATR	AC006270.1	0.707754	1.00373e-76	postive
CLOCK	AC006270.1	0.796898	2.02433e-110	postive
ATM	AC002044.1	0.775983	3.9333e-101	postive
PTEN	AC002044.1	0.700083	2.03048e-74	postive
ATM	AL353804.2	0.78683	8.1001e-106	postive
CREB1	AL353804.2	0.711595	6.58658e-78	postive
CLOCK	AL353804.2	0.708672	5.2573e-77	postive
ATM	FAM13A-AS1	0.831757	1.29708e-128	postive
PTEN	FAM13A-AS1	0.708814	4.75416e-77	postive
ERCC6	FAM13A-AS1	0.760167	9.44163e-95	postive
CREB1	FAM13A-AS1	0.717187	1.15158e-79	postive
CLOCK	FAM13A-AS1	0.762221	1.49417e-95	postive
ATM	AC120349.1	0.736031	6.48149e-86	postive
CLOCK	AC120349.1	0.720553	9.6137e-81	postive
ATM	AL049840.6	0.892058	7.2428e-173	postive
PTEN	AL049840.6	0.824572	1.54796e-124	postive
BRCA2	AL049840.6	0.769086	2.75153e-98	postive
ERCC6	AL049840.6	0.786244	1.47433e-105	postive
CREB1	AL049840.6	0.812551	4.07112e-118	postive
ATR	AL049840.6	0.750346	4.93021e-91	postive
CLOCK	AL049840.6	0.826871	8.04703e-126	postive
PIK3CA	AL049840.6	0.706962	1.75067e-76	postive
RICTOR	AL049840.6	0.714299	9.42448e-79	postive
ATM	AC027277.2	0.733131	6.42939e-85	postive
ERCC6	AC027277.2	0.716337	2.14368e-79	postive
CLOCK	AC027277.2	0.709646	2.63875e-77	postive
ATM	AC006059.1	0.890755	1.192e-171	postive
PTEN	AC006059.1	0.799076	1.89039e-111	postive
BRCA2	AC006059.1	0.779364	1.45349e-102	postive
ERCC6	AC006059.1	0.7663	3.63907e-97	postive
CREB1	AC006059.1	0.809107	2.31022e-116	postive
ATR	AC006059.1	0.743141	2.05096e-88	postive
CLOCK	AC006059.1	0.856016	6.0042e-144	postive
RICTOR	AC006059.1	0.71501	5.63056e-79	postive
ATM	AC002128.1	0.709053	4.01675e-77	postive
ATM	LINC01355	0.828274	1.29642e-126	postive
ERCC6	LINC01355	0.705644	4.40047e-76	postive
CREB1	LINC01355	0.733655	4.25725e-85	postive
ATR	LINC01355	0.701747	6.51145e-75	postive
CLOCK	LINC01355	0.77151	2.82576e-99	postive
ATM	ANKRD44-IT1	0.881268	3.09815e-163	postive
PTEN	ANKRD44-IT1	0.803927	8.63566e-114	postive
BRCA2	ANKRD44-IT1	0.701246	9.17505e-75	postive
ERCC6	ANKRD44-IT1	0.772841	8.0027e-100	postive
PIK3R1	ANKRD44-IT1	0.708257	7.04274e-77	postive
CREB1	ANKRD44-IT1	0.784797	6.41883e-105	postive
CLOCK	ANKRD44-IT1	0.7882	1.98143e-106	postive
RICTOR	ANKRD44-IT1	0.708052	8.14113e-77	postive
ATM	AC096921.2	0.732596	9.78614e-85	postive
TFDP1	ST7-AS1	0.828133	1.55951e-126	postive
ATM	ADNP-AS1	0.827523	3.45439e-126	postive
PTEN	ADNP-AS1	0.708655	5.31875e-77	postive
CREB1	ADNP-AS1	0.735332	1.12996e-85	postive
CLOCK	ADNP-AS1	0.733054	6.82874e-85	postive
ATM	AC009054.2	0.745954	1.99516e-89	postive
PTEN	AC009054.2	0.718562	4.19651e-80	postive
ATM	LAMC1-AS1	0.826496	1.30767e-125	postive
PTEN	LAMC1-AS1	0.704243	1.16474e-75	postive
BRCA2	LAMC1-AS1	0.760322	8.2217e-95	postive
ERCC6	LAMC1-AS1	0.726377	1.19905e-82	postive
CREB1	LAMC1-AS1	0.738958	6.20178e-87	postive
CLOCK	LAMC1-AS1	0.780752	3.6929e-103	postive
RICTOR	LAMC1-AS1	0.705627	4.45246e-76	postive
ATM	AL355488.1	0.754778	1.08872e-92	postive
ATM	AC138956.1	0.743019	2.26693e-88	postive
ATM	AL157402.2	0.828558	8.95004e-127	postive
PTEN	AL157402.2	0.777052	1.39487e-101	postive
BRCA2	AL157402.2	0.7247	4.28773e-82	postive
ERCC6	AL157402.2	0.715085	5.33391e-79	postive
CREB1	AL157402.2	0.755206	7.5016e-93	postive
ATR	AL157402.2	0.704907	7.34773e-76	postive
CLOCK	AL157402.2	0.779667	1.07863e-102	postive
PIK3CA	AL157402.2	0.703042	2.67253e-75	postive
ATM	AC009318.2	0.700659	1.37037e-74	postive
ATM	DLEU2	0.817724	8.03925e-121	postive
BRCA2	DLEU2	0.810503	4.5393e-117	postive
ERCC6	DLEU2	0.701389	8.31843e-75	postive
CREB1	DLEU2	0.782259	8.24295e-104	postive
ATR	DLEU2	0.752269	9.52246e-92	postive
CLOCK	DLEU2	0.79763	9.15572e-111	postive
ATM	AP001429.1	0.85119	1.10772e-140	postive
PTEN	AP001429.1	0.78011	6.96655e-103	postive
BRCA2	AP001429.1	0.729183	1.39206e-83	postive
ERCC6	AP001429.1	0.735018	1.44888e-85	postive
CREB1	AP001429.1	0.746736	1.03808e-89	postive
CLOCK	AP001429.1	0.787612	3.62813e-106	postive
ATM	AC008115.3	0.853391	3.70979e-142	postive
PTEN	AC008115.3	0.77783	6.53487e-102	postive
BRCA2	AC008115.3	0.743477	1.5551e-88	postive
ERCC6	AC008115.3	0.734555	2.09105e-85	postive
CREB1	AC008115.3	0.778254	4.32008e-102	postive
JAK2	AC008115.3	0.709153	3.74181e-77	postive
ATR	AC008115.3	0.77687	1.66462e-101	postive
CLOCK	AC008115.3	0.758791	3.21118e-94	postive
PIK3CA	AC008115.3	0.713092	2.25169e-78	postive
ATM	AC024075.1	0.746609	1.15493e-89	postive
TAF1	AC024075.1	0.703774	1.61175e-75	postive
CREB1	AC024075.1	0.720411	1.06829e-80	postive
ATM	AL513327.1	0.715894	2.96262e-79	postive
CLOCK	AL513327.1	0.709116	3.84013e-77	postive
A2M	AC093278.2	0.70029	1.76325e-74	postive
ATM	MCM3AP-AS1	0.832524	4.639e-129	postive
BRCA2	MCM3AP-AS1	0.730615	4.59182e-84	postive
ERCC6	MCM3AP-AS1	0.742055	4.9997e-88	postive
CREB1	MCM3AP-AS1	0.729747	9.00358e-84	postive
CLOCK	MCM3AP-AS1	0.7827	5.30378e-104	postive
ATM	AC127024.5	0.758903	2.90649e-94	postive
ATM	AC087392.1	0.799267	1.53308e-111	postive
PTEN	AC087392.1	0.736786	3.54806e-86	postive
CREB1	AC087392.1	0.736534	4.34081e-86	postive
CLOCK	AC087392.1	0.723686	9.21991e-82	postive
ATM	AP002907.1	0.830629	5.83029e-128	postive
PTEN	AP002907.1	0.739122	5.43151e-87	postive
BRCA2	AP002907.1	0.740351	2.00662e-87	postive
ERCC6	AP002907.1	0.71171	6.06815e-78	postive
CREB1	AP002907.1	0.734799	1.72335e-85	postive
CLOCK	AP002907.1	0.76752	1.18039e-97	postive
ATM	AC074032.1	0.78306	3.69693e-104	postive
BRCA2	AC074032.1	0.716332	2.15254e-79	postive
CLOCK	AC074032.1	0.776205	3.1722e-101	postive
ATM	AC078846.1	0.79594	5.69484e-110	postive
CLOCK	AC078846.1	0.718077	5.99458e-80	postive
ATM	AC090198.1	0.7348	1.72244e-85	postive
ATM	AC002553.1	0.717353	1.01973e-79	postive
ATM	AC010201.2	0.793484	7.85973e-109	postive
ERCC6	AC010201.2	0.729642	9.76306e-84	postive
CREB1	AC010201.2	0.706317	2.75085e-76	postive
CLOCK	AC010201.2	0.717136	1.19549e-79	postive
ATM	AC079684.1	0.723648	9.48405e-82	postive
BRCA2	AC079684.1	0.748114	3.26374e-90	postive
ATM	AC087286.4	0.858527	1.07448e-145	postive
PTEN	AC087286.4	0.797456	1.10589e-110	postive
BRCA2	AC087286.4	0.760719	5.76471e-95	postive
ERCC6	AC087286.4	0.75744	1.05939e-93	postive
CREB1	AC087286.4	0.75761	9.12139e-94	postive
CLOCK	AC087286.4	0.802338	5.12791e-113	postive
RICTOR	AC087286.4	0.729896	8.02259e-84	postive
CLOCK	AC053527.2	0.707148	1.53661e-76	postive
ATM	AC026202.2	0.828605	8.41092e-127	postive
BRCA2	AC026202.2	0.706725	2.06673e-76	postive
CREB1	AC026202.2	0.724773	4.057e-82	postive
CLOCK	AC026202.2	0.764827	1.40413e-96	postive
ATM	AC010761.3	0.871394	3.28701e-155	postive
PTEN	AC010761.3	0.741078	1.11088e-87	postive
BRCA2	AC010761.3	0.749482	1.02703e-90	postive
ERCC6	AC010761.3	0.761477	2.92082e-95	postive
CREB1	AC010761.3	0.76675	2.40427e-97	postive
ATR	AC010761.3	0.706882	1.85161e-76	postive
CLOCK	AC010761.3	0.795183	1.28429e-109	postive
ATM	BCL2L1-AS1	0.864638	4.31351e-150	postive
PTEN	BCL2L1-AS1	0.785918	2.05574e-105	postive
BRCA2	BCL2L1-AS1	0.732944	7.44625e-85	postive
ERCC6	BCL2L1-AS1	0.771014	4.51419e-99	postive
CREB1	BCL2L1-AS1	0.785453	3.29982e-105	postive
ATR	BCL2L1-AS1	0.730861	3.79162e-84	postive
CLOCK	BCL2L1-AS1	0.801849	8.84251e-113	postive
ATM	NDUFV2-AS1	0.81508	1.98555e-119	postive
CLOCK	NDUFV2-AS1	0.732605	9.71704e-85	postive
ATM	AL031716.1	0.729433	1.14758e-83	postive
ATM	AC087276.1	0.902354	4.59935e-183	postive
PTEN	AC087276.1	0.791429	6.87993e-108	postive
BRCA2	AC087276.1	0.76802	7.42301e-98	postive
ERCC6	AC087276.1	0.775201	8.36469e-101	postive
CREB1	AC087276.1	0.800527	3.83076e-112	postive
ATR	AC087276.1	0.741616	7.15932e-88	postive
CLOCK	AC087276.1	0.84606	2.46509e-137	postive
RICTOR	AC087276.1	0.71557	3.75043e-79	postive
ATM	AC013403.2	0.742345	3.94274e-88	postive
ATM	KDM4A-AS1	0.753125	4.55809e-92	postive
TFDP1	MCF2L-AS1	0.823572	5.52169e-124	postive
ATM	GARS1-DT	0.769634	1.64883e-98	postive
BRCA1	AC099850.3	0.747858	4.05022e-90	postive
TOP2A	AC099850.3	0.788125	2.14098e-106	postive
FEN1	AC099850.3	0.741822	6.05144e-88	postive
FOXM1	AC099850.3	0.724284	5.87055e-82	postive
CCNA2	AC099850.3	0.801993	7.53535e-113	postive
LMNB1	AC099850.3	0.715963	2.81719e-79	postive
BUB1B	AC099850.3	0.772256	1.39418e-99	postive
ATM	AL049869.2	0.854304	8.92035e-143	postive
PTEN	AL049869.2	0.759125	2.38659e-94	postive
BRCA2	AL049869.2	0.729287	1.28497e-83	postive
ERCC6	AL049869.2	0.757372	1.12521e-93	postive
CREB1	AL049869.2	0.794094	4.11069e-109	postive
ATR	AL049869.2	0.735349	1.11484e-85	postive
CLOCK	AL049869.2	0.833017	2.39105e-129	postive
ATM	MAL2-AS1	0.877041	1.02627e-159	postive
PTEN	MAL2-AS1	0.800473	4.06619e-112	postive
BRCA2	MAL2-AS1	0.770244	9.31168e-99	postive
ERCC6	MAL2-AS1	0.767071	1.78777e-97	postive
CREB1	MAL2-AS1	0.774561	1.5473e-100	postive
ATR	MAL2-AS1	0.742375	3.84789e-88	postive
CLOCK	MAL2-AS1	0.812413	4.79235e-118	postive
RICTOR	MAL2-AS1	0.704801	7.908e-76	postive
ATM	AC010834.3	0.81609	5.86826e-120	postive
PTEN	AC010834.3	0.716785	1.54572e-79	postive
BRCA2	AC010834.3	0.731408	2.47773e-84	postive
ERCC6	AC010834.3	0.737072	2.82295e-86	postive
CREB1	AC010834.3	0.762365	1.31245e-95	postive
ATR	AC010834.3	0.700466	1.56376e-74	postive
CLOCK	AC010834.3	0.810242	6.16148e-117	postive
ATM	AC004918.3	0.82062	2.25561e-122	postive
PTEN	AC004918.3	0.728162	3.05619e-83	postive
BRCA2	AC004918.3	0.723723	8.96752e-82	postive
CREB1	AC004918.3	0.755276	7.05791e-93	postive
ATR	AC004918.3	0.763494	4.72445e-96	postive
CLOCK	AC004918.3	0.7481	3.30298e-90	postive
ATM	AC090425.3	0.746654	1.11197e-89	postive
CREB1	AC090425.3	0.700136	1.95806e-74	postive
ATR	AC090425.3	0.748346	2.68464e-90	postive
ATM	AC004492.1	0.883022	9.79676e-165	postive
PTEN	AC004492.1	0.780292	5.82364e-103	postive
BRCA2	AC004492.1	0.758688	3.51872e-94	postive
ERCC6	AC004492.1	0.755427	6.18618e-93	postive
CREB1	AC004492.1	0.799943	7.29103e-112	postive
ATR	AC004492.1	0.752668	6.75641e-92	postive
CLOCK	AC004492.1	0.848178	1.06004e-138	postive
PIK3CA	AC004492.1	0.701597	7.21322e-75	postive
RICTOR	AC004492.1	0.726924	7.89809e-83	postive
ATM	AC053513.2	0.871598	2.28053e-155	postive
PTEN	AC053513.2	0.776193	3.20949e-101	postive
BRCA2	AC053513.2	0.763704	3.90604e-96	postive
ERCC6	AC053513.2	0.753103	4.64216e-92	postive
CREB1	AC053513.2	0.804383	5.16607e-114	postive
ATR	AC053513.2	0.742099	4.82197e-88	postive
CLOCK	AC053513.2	0.836798	1.36797e-131	postive
RICTOR	AC053513.2	0.715104	5.26078e-79	postive
ATM	AC019080.5	0.813047	2.25896e-118	postive
PTEN	AC019080.5	0.709175	3.68307e-77	postive
BRCA2	AC019080.5	0.735042	1.42183e-85	postive
ERCC6	AC019080.5	0.74323	1.9059e-88	postive
CREB1	AC019080.5	0.741754	6.39632e-88	postive
CLOCK	AC019080.5	0.809476	1.50473e-116	postive
ATM	LIMS1-AS1	0.853024	6.56349e-142	postive
PTEN	LIMS1-AS1	0.803035	2.35167e-113	postive
BRCA2	LIMS1-AS1	0.765068	1.12692e-96	postive
ERCC6	LIMS1-AS1	0.739409	4.30834e-87	postive
CREB1	LIMS1-AS1	0.783796	1.76391e-104	postive
ATR	LIMS1-AS1	0.752075	1.12482e-91	postive
CLOCK	LIMS1-AS1	0.795968	5.52476e-110	postive
PIK3CA	LIMS1-AS1	0.721709	4.06312e-81	postive
RICTOR	LIMS1-AS1	0.702428	4.07915e-75	postive
ATM	AP001178.2	0.837589	4.56845e-132	postive
PTEN	AP001178.2	0.74892	1.65389e-90	postive
BRCA2	AP001178.2	0.746179	1.6529e-89	postive
ERCC6	AP001178.2	0.744025	9.89201e-89	postive
CREB1	AP001178.2	0.752277	9.46023e-92	postive
CLOCK	AP001178.2	0.823387	6.98008e-124	postive
ATM	AC138393.2	0.870628	1.29356e-154	postive
PTEN	AC138393.2	0.772078	1.65032e-99	postive
BRCA2	AC138393.2	0.811207	1.98741e-117	postive
ERCC6	AC138393.2	0.724666	4.39685e-82	postive
CREB1	AC138393.2	0.766609	2.73655e-97	postive
ATR	AC138393.2	0.764659	1.63647e-96	postive
CLOCK	AC138393.2	0.802342	5.10495e-113	postive
ATM	AF129075.1	0.864626	4.40567e-150	postive
PTEN	AF129075.1	0.735971	6.79743e-86	postive
BRCA2	AF129075.1	0.718329	4.97964e-80	postive
ERCC6	AF129075.1	0.716033	2.67612e-79	postive
CREB1	AF129075.1	0.772391	1.22739e-99	postive
ATR	AF129075.1	0.72847	2.41283e-83	postive
CLOCK	AF129075.1	0.80845	4.94637e-116	postive
ATM	ITCH-IT1	0.840113	1.32595e-133	postive
PTEN	ITCH-IT1	0.80962	1.27302e-116	postive
BRCA2	ITCH-IT1	0.748841	1.76786e-90	postive
ERCC6	ITCH-IT1	0.738786	7.12324e-87	postive
CREB1	ITCH-IT1	0.774734	1.31031e-100	postive
ATR	ITCH-IT1	0.73886	6.70922e-87	postive
CLOCK	ITCH-IT1	0.803587	1.26633e-113	postive
PIK3CA	ITCH-IT1	0.707481	1.21606e-76	postive
RICTOR	ITCH-IT1	0.703895	1.48182e-75	postive
ATM	AC058791.1	0.860806	2.60808e-147	postive
PTEN	AC058791.1	0.809415	1.6166e-116	postive
BRCA2	AC058791.1	0.727813	3.99802e-83	postive
ERCC6	AC058791.1	0.773345	4.95241e-100	postive
CREB1	AC058791.1	0.785082	4.80646e-105	postive
ATR	AC058791.1	0.708143	7.63613e-77	postive
CLOCK	AC058791.1	0.826552	1.21642e-125	postive
RICTOR	AC058791.1	0.728731	1.97381e-83	postive
ATM	AC005519.1	0.712527	3.3792e-78	postive
ATM	AC098851.1	0.802168	6.20068e-113	postive
PTEN	AC098851.1	0.715598	3.67451e-79	postive
ERCC6	AC098851.1	0.723583	9.95939e-82	postive
CREB1	AC098851.1	0.736352	5.01715e-86	postive
CLOCK	AC098851.1	0.735314	1.14562e-85	postive
ATM	HCG18	0.789646	4.43236e-107	postive
ERCC6	HCG18	0.742697	2.95284e-88	postive
CREB1	HCG18	0.782195	8.78589e-104	postive
ATR	HCG18	0.707842	9.43901e-77	postive
CLOCK	HCG18	0.800798	2.83812e-112	postive
ATM	AL139011.1	0.730335	5.70674e-84	postive
ATM	AC139887.2	0.700553	1.47381e-74	postive
ATM	AC124283.3	0.846181	2.06176e-137	postive
PTEN	AC124283.3	0.764724	1.54224e-96	postive
BRCA2	AC124283.3	0.798761	2.66718e-111	postive
ERCC6	AC124283.3	0.73394	3.39834e-85	postive
CREB1	AC124283.3	0.781379	1.98059e-103	postive
ATR	AC124283.3	0.750001	6.61496e-91	postive
CLOCK	AC124283.3	0.831304	2.37556e-128	postive
ATM	AC018926.2	0.712245	4.1354e-78	postive
ATM	AC103591.3	0.772333	1.2959e-99	postive
ATM	AL136320.1	0.872453	4.88066e-156	postive
PTEN	AL136320.1	0.803121	2.13576e-113	postive
BRCA2	AL136320.1	0.744095	9.3334e-89	postive
ERCC6	AL136320.1	0.754469	1.42398e-92	postive
CREB1	AL136320.1	0.775845	4.49148e-101	postive
ATR	AL136320.1	0.70491	7.33159e-76	postive
CLOCK	AL136320.1	0.80221	5.91343e-113	postive
PIK3CA	AL136320.1	0.707571	1.14152e-76	postive
RICTOR	AL136320.1	0.737397	2.17602e-86	postive
ATM	AC073487.1	0.876922	1.2845e-159	postive
PTEN	AC073487.1	0.736028	6.49601e-86	postive
BRCA2	AC073487.1	0.765435	8.04754e-97	postive
ERCC6	AC073487.1	0.748421	2.51944e-90	postive
CREB1	AC073487.1	0.770528	7.12703e-99	postive
ATR	AC073487.1	0.739562	3.80695e-87	postive
CLOCK	AC073487.1	0.811615	1.22971e-117	postive
RICTOR	OSMR-AS1	0.71814	5.72558e-80	postive
ATM	AC008124.1	0.726056	1.53155e-82	postive
ATM	AL139407.1	0.881748	1.20955e-163	postive
PTEN	AL139407.1	0.798643	3.03701e-111	postive
BRCA2	AL139407.1	0.782197	8.77166e-104	postive
ERCC6	AL139407.1	0.757788	7.79776e-94	postive
CREB1	AL139407.1	0.789787	3.82791e-107	postive
ATR	AL139407.1	0.726395	1.18298e-82	postive
CLOCK	AL139407.1	0.839643	2.57493e-133	postive
RICTOR	AL139407.1	0.742826	2.65691e-88	postive
ATM	AC015911.3	0.819125	1.43735e-121	postive
CREB1	AC015911.3	0.712582	3.24904e-78	postive
JAK2	AC015911.3	0.717124	1.20624e-79	postive
CLOCK	AC015911.3	0.735524	9.70342e-86	postive
ATM	AL158166.2	0.789164	7.31289e-107	postive
PTEN	AL158166.2	0.750332	4.98822e-91	postive
ERCC6	AL158166.2	0.755321	6.78568e-93	postive
CREB1	AL158166.2	0.765786	5.83535e-97	postive
CLOCK	AL158166.2	0.817469	1.09752e-120	postive
ATM	AC015849.3	0.782296	7.94366e-104	postive
BRCA2	AC015849.3	0.705774	4.01703e-76	postive
CREB1	AC015849.3	0.704078	1.30597e-75	postive
CLOCK	AC015849.3	0.738953	6.22569e-87	postive
ATM	AL513008.1	0.799466	1.23258e-111	postive
PTEN	AL513008.1	0.737715	1.68581e-86	postive
ERCC6	AL513008.1	0.745619	2.6372e-89	postive
CLOCK	AL513008.1	0.725047	3.29527e-82	postive
ATM	AC090739.1	0.848893	3.62353e-139	postive
PTEN	AC090739.1	0.764581	1.75698e-96	postive
ERCC6	AC090739.1	0.758741	3.35557e-94	postive
CREB1	AC090739.1	0.762859	8.39749e-96	postive
CLOCK	AC090739.1	0.75468	1.18538e-92	postive
ATM	LINC00861	0.785537	3.02992e-105	postive
ATM	LINC-PINT	0.837528	4.97562e-132	postive
PTEN	LINC-PINT	0.777334	1.06018e-101	postive
ERCC6	LINC-PINT	0.734951	1.52819e-85	postive
CREB1	LINC-PINT	0.738381	9.87427e-87	postive
CLOCK	LINC-PINT	0.781504	1.75028e-103	postive
RICTOR	LINC-PINT	0.70225	4.60809e-75	postive
ATM	PABPC4-AS1	0.85225	2.17349e-141	postive
PTEN	PABPC4-AS1	0.728653	2.09535e-83	postive
BRCA2	PABPC4-AS1	0.76712	1.70744e-97	postive
ERCC6	PABPC4-AS1	0.720127	1.31872e-80	postive
CREB1	PABPC4-AS1	0.753856	2.42339e-92	postive
CLOCK	PABPC4-AS1	0.79879	2.58399e-111	postive
ATM	AC000123.1	0.747036	8.07198e-90	postive
CREB1	AC000123.1	0.712376	3.76599e-78	postive
CLOCK	AC000123.1	0.790616	1.61321e-107	postive
ATM	NFYC-AS1	0.714381	8.8806e-79	postive
ATM	SAP30L-AS1	0.83667	1.63243e-131	postive
PTEN	SAP30L-AS1	0.754212	1.78038e-92	postive
ERCC6	SAP30L-AS1	0.7181	5.89343e-80	postive
CREB1	SAP30L-AS1	0.760292	8.44314e-95	postive
CLOCK	SAP30L-AS1	0.766764	2.37366e-97	postive
ATM	AC004884.2	0.79149	6.45459e-108	postive
PTEN	AC004884.2	0.716085	2.57736e-79	postive
BRCA2	AC004884.2	0.746512	1.25156e-89	postive
CREB1	AC004884.2	0.714459	8.394e-79	postive
CLOCK	AC004884.2	0.778055	5.24574e-102	postive
ATM	RAB33B-AS1	0.864269	8.06666e-150	postive
PTEN	RAB33B-AS1	0.726628	9.89933e-83	postive
BRCA2	RAB33B-AS1	0.718847	3.40046e-80	postive
ERCC6	RAB33B-AS1	0.753817	2.50666e-92	postive
CREB1	RAB33B-AS1	0.79032	2.19661e-107	postive
ATR	RAB33B-AS1	0.703436	2.0355e-75	postive
CLOCK	RAB33B-AS1	0.838545	1.20351e-132	postive
ATM	AP001381.1	0.853802	1.95551e-142	postive
PTEN	AP001381.1	0.76282	8.70115e-96	postive
BRCA2	AP001381.1	0.778542	3.25976e-102	postive
ERCC6	AP001381.1	0.726065	1.5204e-82	postive
CREB1	AP001381.1	0.786997	6.82534e-106	postive
ATR	AP001381.1	0.752648	6.87566e-92	postive
CLOCK	AP001381.1	0.828829	6.27112e-127	postive
PIK3CA	AP001381.1	0.720642	8.99719e-81	postive
ATM	PCBP1-AS1	0.785734	2.47832e-105	postive
ATM	AC048344.4	0.756686	2.05526e-93	postive
BRCA2	AC048344.4	0.71429	9.4867e-79	postive
CREB1	AC048344.4	0.716788	1.54203e-79	postive
CLOCK	AC048344.4	0.713468	1.71758e-78	postive
ATM	AL137782.1	0.808165	6.88192e-116	postive
CLOCK	AL137782.1	0.722672	1.97642e-81	postive
ATM	AC018638.7	0.768947	3.1316e-98	postive
ATM	AC002064.2	0.78911	7.72794e-107	postive
PTEN	AC002064.2	0.761709	2.37126e-95	postive
BRCA2	AC002064.2	0.746029	1.87478e-89	postive
CREB1	AC002064.2	0.747964	3.70249e-90	postive
ATR	AC002064.2	0.756497	2.42718e-93	postive
CLOCK	AC002064.2	0.761848	2.09198e-95	postive
PIK3CA	AC002064.2	0.700444	1.58725e-74	postive
ATM	AC084824.4	0.745952	1.99796e-89	postive
ATM	DLEU1	0.792352	2.60583e-108	postive
PTEN	DLEU1	0.712512	3.41483e-78	postive
CREB1	DLEU1	0.740498	1.78089e-87	postive
CLOCK	DLEU1	0.750353	4.9034e-91	postive
ATM	AC104695.3	0.724213	6.19503e-82	postive
BRCA2	AC104695.3	0.724622	4.54886e-82	postive
ATR	AC104695.3	0.703021	2.71185e-75	postive
CLOCK	AC104695.3	0.74108	1.1089e-87	postive
ATM	AC005104.1	0.744424	7.11488e-89	postive
ATM	KANSL1L-AS1	0.893858	1.42458e-174	postive
PTEN	KANSL1L-AS1	0.761141	3.94841e-95	postive
BRCA2	KANSL1L-AS1	0.747322	6.35252e-90	postive
ERCC6	KANSL1L-AS1	0.759017	2.62832e-94	postive
CREB1	KANSL1L-AS1	0.807096	2.35433e-115	postive
ATR	KANSL1L-AS1	0.723003	1.54131e-81	postive
CLOCK	KANSL1L-AS1	0.837148	8.43173e-132	postive
ATM	AC139887.4	0.758152	5.65159e-94	postive
CREB1	AC139887.4	0.700179	1.90173e-74	postive
CLOCK	AC139887.4	0.727247	6.16761e-83	postive
ATM	PSMA3-AS1	0.737669	1.74931e-86	postive
ATM	Z82243.1	0.848403	7.56128e-139	postive
PTEN	Z82243.1	0.725416	2.49113e-82	postive
BRCA2	Z82243.1	0.764828	1.40245e-96	postive
ERCC6	Z82243.1	0.745707	2.45031e-89	postive
CREB1	Z82243.1	0.714292	9.47149e-79	postive
ATR	Z82243.1	0.734018	3.19685e-85	postive
CLOCK	Z82243.1	0.765665	6.51778e-97	postive
CLOCK	MAST4-AS1	0.721366	5.24894e-81	postive
SOCS2	SOCS2-AS1	0.775602	5.68392e-101	postive
ATM	AL359697.1	0.749799	7.84806e-91	postive
CLOCK	AL359697.1	0.755314	6.82825e-93	postive
ATM	ARHGEF38-IT1	0.771452	2.98367e-99	postive
CREB1	ARHGEF38-IT1	0.703589	1.83196e-75	postive
CLOCK	ARHGEF38-IT1	0.791927	4.07724e-108	postive
ATM	N4BP2L2-IT2	0.861603	6.99221e-148	postive
PTEN	N4BP2L2-IT2	0.769603	1.69775e-98	postive
BRCA2	N4BP2L2-IT2	0.703821	1.56005e-75	postive
ERCC6	N4BP2L2-IT2	0.792078	3.4797e-108	postive
CREB1	N4BP2L2-IT2	0.787364	4.68336e-106	postive
ATR	N4BP2L2-IT2	0.714573	7.72838e-79	postive
CLOCK	N4BP2L2-IT2	0.81105	2.39143e-117	postive
ATM	AC005021.1	0.809362	1.71926e-116	postive
BRCA2	AC005021.1	0.703632	1.77833e-75	postive
CREB1	AC005021.1	0.70208	5.17874e-75	postive
CLOCK	AC005021.1	0.800275	5.05916e-112	postive
ATM	RRN3P2	0.849606	1.23515e-139	postive
PTEN	RRN3P2	0.738647	7.96979e-87	postive
BRCA2	RRN3P2	0.716589	1.7836e-79	postive
CREB1	RRN3P2	0.736848	3.37782e-86	postive
JAK2	RRN3P2	0.745017	4.35122e-89	postive
ATR	RRN3P2	0.719726	1.7759e-80	postive
CLOCK	RRN3P2	0.703863	1.51596e-75	postive
ATM	AP001628.1	0.717639	8.27176e-80	postive
ATM	AC007552.2	0.71336	1.85632e-78	postive
ERCC6	AC007552.2	0.71549	3.97326e-79	postive
CLOCK	AC007552.2	0.743301	1.79796e-88	postive
ATM	AC005920.2	0.815386	1.37393e-119	postive
PTEN	AC005920.2	0.812946	2.54552e-118	postive
BRCA2	AC005920.2	0.722998	1.54703e-81	postive
ERCC6	AC005920.2	0.731563	2.19556e-84	postive
CREB1	AC005920.2	0.738975	6.118e-87	postive
ATR	AC005920.2	0.706228	2.9259e-76	postive
CLOCK	AC005920.2	0.757801	7.7083e-94	postive
RICTOR	AC005920.2	0.701599	7.20551e-75	postive
ATM	AC018926.3	0.87475	7.33546e-158	postive
PTEN	AC018926.3	0.739596	3.70137e-87	postive
ERCC6	AC018926.3	0.761992	1.83689e-95	postive
CREB1	AC018926.3	0.778989	2.10266e-102	postive
CLOCK	AC018926.3	0.801777	9.57798e-113	postive
PLAU	C10orf55	0.820211	3.74914e-122	postive
ATM	AC027097.2	0.771412	3.10028e-99	postive
CREB1	AC027097.2	0.709278	3.42596e-77	postive
ATM	AC099343.2	0.826381	1.51651e-125	postive
PTEN	AC099343.2	0.722102	3.02806e-81	postive
BRCA2	AC099343.2	0.741938	5.50568e-88	postive
ERCC6	AC099343.2	0.708945	4.33371e-77	postive
CREB1	AC099343.2	0.743434	1.61089e-88	postive
ATR	AC099343.2	0.745276	3.50911e-89	postive
CLOCK	AC099343.2	0.796634	2.69484e-110	postive
ATM	AC010226.1	0.790238	2.39237e-107	postive
PTEN	AC010226.1	0.730351	5.63668e-84	postive
CREB1	AC010226.1	0.701106	1.00973e-74	postive
CLOCK	AC010226.1	0.716635	1.72501e-79	postive
ATM	AC245884.8	0.713512	1.66377e-78	postive
ATM	MACC1-AS1	0.771265	3.56191e-99	postive
CREB1	MACC1-AS1	0.746052	1.8391e-89	postive
CLOCK	MACC1-AS1	0.781141	2.50911e-103	postive
ATM	AC090948.3	0.873015	1.76167e-156	postive
PTEN	AC090948.3	0.746429	1.34193e-89	postive
BRCA2	AC090948.3	0.726115	1.46389e-82	postive
ERCC6	AC090948.3	0.73916	5.26789e-87	postive
CREB1	AC090948.3	0.741299	9.27791e-88	postive
ATR	AC090948.3	0.722604	2.07888e-81	postive
CLOCK	AC090948.3	0.768512	4.69968e-98	postive
RICTOR	AC090948.3	0.70205	5.28791e-75	postive
ATM	AL136115.2	0.866865	9.52231e-152	postive
PTEN	AL136115.2	0.795437	9.77153e-110	postive
BRCA2	AL136115.2	0.775385	7.00252e-101	postive
ERCC6	AL136115.2	0.751685	1.57088e-91	postive
CREB1	AL136115.2	0.803436	1.49974e-113	postive
ATR	AL136115.2	0.756527	2.36393e-93	postive
CLOCK	AL136115.2	0.839789	2.09548e-133	postive
PIK3CA	AL136115.2	0.720748	8.31724e-81	postive
RICTOR	AL136115.2	0.717953	6.56741e-80	postive
BRCA2	HIF1A-AS3	0.700615	1.41277e-74	postive
ATM	AP001625.2	0.707549	1.15997e-76	postive
ATM	AC093799.1	0.834505	3.18368e-130	postive
PTEN	AC093799.1	0.749331	1.16719e-90	postive
BRCA2	AC093799.1	0.787642	3.5211e-106	postive
CREB1	AC093799.1	0.754755	1.11025e-92	postive
ATR	AC093799.1	0.732865	7.92232e-85	postive
CLOCK	AC093799.1	0.838057	2.38139e-132	postive
ATM	RHOA-IT1	0.865014	2.27579e-150	postive
PTEN	RHOA-IT1	0.746523	1.24058e-89	postive
BRCA2	RHOA-IT1	0.776328	2.81623e-101	postive
ERCC6	RHOA-IT1	0.71416	1.0424e-78	postive
CREB1	RHOA-IT1	0.772801	8.31428e-100	postive
ATR	RHOA-IT1	0.769986	1.18582e-98	postive
CLOCK	RHOA-IT1	0.80208	6.83951e-113	postive
ATM	AL139120.1	0.861887	4.36458e-148	postive
PTEN	AL139120.1	0.783126	3.45756e-104	postive
BRCA2	AL139120.1	0.780457	4.94583e-103	postive
ERCC6	AL139120.1	0.767274	1.48107e-97	postive
CREB1	AL139120.1	0.802983	2.49461e-113	postive
ATR	AL139120.1	0.750293	5.1598e-91	postive
CLOCK	AL139120.1	0.850545	2.96724e-140	postive
PIK3CA	AL139120.1	0.712476	3.50561e-78	postive
RICTOR	AL139120.1	0.70583	3.86417e-76	postive
ATM	AP001458.1	0.735488	9.98433e-86	postive
CLOCK	AP001458.1	0.701754	6.47716e-75	postive
ATM	FTX	0.893671	2.1492e-174	postive
PTEN	FTX	0.801362	1.51931e-112	postive
BRCA2	FTX	0.715793	3.18709e-79	postive
ERCC6	FTX	0.783842	1.68411e-104	postive
CREB1	FTX	0.803727	1.08163e-113	postive
ATR	FTX	0.718415	4.67451e-80	postive
CLOCK	FTX	0.813536	1.26235e-118	postive
ATM	AL359921.1	0.702108	5.08142e-75	postive
MED1	AC005288.1	0.934586	2.46693e-224	postive
ATM	AL590723.1	0.837078	9.28966e-132	postive
PTEN	AL590723.1	0.784377	9.81629e-105	postive
BRCA2	AL590723.1	0.782591	5.91148e-104	postive
ERCC6	AL590723.1	0.75336	3.71942e-92	postive
CREB1	AL590723.1	0.795384	1.03486e-109	postive
ATR	AL590723.1	0.740301	2.09036e-87	postive
CLOCK	AL590723.1	0.827341	4.37452e-126	postive
RICTOR	AL590723.1	0.720314	1.14821e-80	postive
ATM	AC008770.3	0.903645	2.01667e-184	postive
PTEN	AC008770.3	0.803299	1.74961e-113	postive
BRCA2	AC008770.3	0.737527	1.96107e-86	postive
ERCC6	AC008770.3	0.790214	2.45439e-107	postive
CREB1	AC008770.3	0.818687	2.46549e-121	postive
ATR	AC008770.3	0.753095	4.67807e-92	postive
CLOCK	AC008770.3	0.837036	9.83845e-132	postive
NGFR	LINC00958	0.716158	2.44319e-79	postive
ATM	AC012467.1	0.734582	2.04657e-85	postive
ATM	AC026470.2	0.754269	1.69439e-92	postive
PTEN	AC026470.2	0.748352	2.67171e-90	postive
BRCA2	AC026470.2	0.722462	2.31338e-81	postive
CREB1	AC026470.2	0.700002	2.14457e-74	postive
ATR	AC026470.2	0.714084	1.10138e-78	postive
ATM	AC090948.1	0.890545	1.86397e-171	postive
PTEN	AC090948.1	0.786249	1.46678e-105	postive
BRCA2	AC090948.1	0.715692	3.43154e-79	postive
ERCC6	AC090948.1	0.775565	5.8896e-101	postive
CREB1	AC090948.1	0.782834	4.63541e-104	postive
ATR	AC090948.1	0.709424	3.08843e-77	postive
CLOCK	AC090948.1	0.814864	2.57588e-119	postive
RICTOR	AC090948.1	0.706935	1.7845e-76	postive
ATM	SMYD3-AS1	0.899152	8.94104e-180	postive
PTEN	SMYD3-AS1	0.798669	2.95051e-111	postive
BRCA2	SMYD3-AS1	0.74651	1.25366e-89	postive
ERCC6	SMYD3-AS1	0.787484	4.13838e-106	postive
CREB1	SMYD3-AS1	0.802834	2.94538e-113	postive
ATR	SMYD3-AS1	0.71329	1.95268e-78	postive
CLOCK	SMYD3-AS1	0.844524	2.34585e-136	postive
RICTOR	SMYD3-AS1	0.70994	2.14139e-77	postive
ATM	TRAF3IP2-AS1	0.858475	1.17007e-145	postive
PTEN	TRAF3IP2-AS1	0.729793	8.69074e-84	postive
BRCA2	TRAF3IP2-AS1	0.713569	1.59634e-78	postive
CREB1	TRAF3IP2-AS1	0.788149	2.0887e-106	postive
CLOCK	TRAF3IP2-AS1	0.740395	1.93714e-87	postive
ATM	AC100830.2	0.837527	4.97966e-132	postive
PTEN	AC100830.2	0.756648	2.12483e-93	postive
ERCC6	AC100830.2	0.777522	8.82898e-102	postive
CREB1	AC100830.2	0.782474	6.64745e-104	postive
CLOCK	AC100830.2	0.820138	4.1081e-122	postive
ATM	AL133445.2	0.840754	5.34408e-134	postive
PTEN	AL133445.2	0.793714	6.15956e-109	postive
BRCA2	AL133445.2	0.777181	1.23014e-101	postive
ERCC6	AL133445.2	0.72872	1.99038e-83	postive
CREB1	AL133445.2	0.776668	2.02477e-101	postive
ATR	AL133445.2	0.745984	1.94613e-89	postive
CLOCK	AL133445.2	0.801517	1.2792e-112	postive
PIK3CA	AL133445.2	0.731465	2.36955e-84	postive
RICTOR	AL133445.2	0.71029	1.67026e-77	postive
ATM	ERVK13-1	0.833435	1.35961e-129	postive
ERCC6	ERVK13-1	0.723784	8.56167e-82	postive
CREB1	ERVK13-1	0.715277	4.63985e-79	postive
CLOCK	ERVK13-1	0.710049	1.98292e-77	postive
ATM	LINC00894	0.772185	1.49126e-99	postive
CLOCK	LINC00894	0.720633	9.05842e-81	postive
ATM	NEAT1	0.830681	5.44515e-128	postive
PTEN	NEAT1	0.745008	4.38412e-89	postive
BRCA2	NEAT1	0.744379	7.38208e-89	postive
ERCC6	NEAT1	0.700828	1.22146e-74	postive
CREB1	NEAT1	0.731381	2.52856e-84	postive
CLOCK	NEAT1	0.782252	8.30004e-104	postive
ATM	AC008966.2	0.758322	4.86288e-94	postive
PTEN	AC008966.2	0.749677	8.70852e-91	postive
CLOCK	AC008966.2	0.710842	1.12782e-77	postive
ATM	AL157392.3	0.832082	8.40094e-129	postive
ERCC6	AL157392.3	0.758811	3.15478e-94	postive
CREB1	AL157392.3	0.751143	2.49908e-91	postive
ATR	AL157392.3	0.714661	7.25271e-79	postive
CLOCK	AL157392.3	0.786742	8.85584e-106	postive
KCNA3	AL365361.1	0.858423	1.27236e-145	postive
ATM	AC245014.3	0.850016	6.63519e-140	postive
PTEN	AC245014.3	0.720128	1.31768e-80	postive
ERCC6	AC245014.3	0.718633	3.98088e-80	postive
CREB1	AC245014.3	0.753241	4.12158e-92	postive
ATR	AC245014.3	0.715648	3.54191e-79	postive
CLOCK	AC245014.3	0.715122	5.19174e-79	postive
ATM	AC007014.2	0.808811	3.25985e-116	postive
PTEN	AC007014.2	0.744274	8.0537e-89	postive
ERCC6	AC007014.2	0.718181	5.5521e-80	postive
CREB1	AC007014.2	0.729885	8.09024e-84	postive
CLOCK	AC007014.2	0.759251	2.13418e-94	postive
ATM	RAP2C-AS1	0.797354	1.23474e-110	postive
PTEN	RAP2C-AS1	0.725913	1.70685e-82	postive
ERCC6	RAP2C-AS1	0.71072	1.23024e-77	postive
CREB1	RAP2C-AS1	0.734293	2.57217e-85	postive
CLOCK	RAP2C-AS1	0.722154	2.91339e-81	postive
ATM	AC022973.4	0.847367	3.55478e-138	postive
PTEN	AC022973.4	0.773729	3.43106e-100	postive
BRCA2	AC022973.4	0.792138	3.26627e-108	postive
ERCC6	AC022973.4	0.710924	1.06358e-77	postive
CREB1	AC022973.4	0.771726	2.30443e-99	postive
ATR	AC022973.4	0.736486	4.50897e-86	postive
CLOCK	AC022973.4	0.816858	2.3122e-120	postive
ATM	NUTM2B-AS1	0.840422	8.55384e-134	postive
PTEN	NUTM2B-AS1	0.79041	1.99938e-107	postive
ERCC6	NUTM2B-AS1	0.797301	1.30823e-110	postive
CREB1	NUTM2B-AS1	0.775673	5.30459e-101	postive
CLOCK	NUTM2B-AS1	0.792913	1.43974e-108	postive
RICTOR	NUTM2B-AS1	0.703636	1.77268e-75	postive
ATM	AC141002.1	0.730584	4.70347e-84	postive
ATM	SCAT2	0.738609	8.21381e-87	postive
BRCA2	SCAT2	0.735062	1.39966e-85	postive
ATM	AC011472.4	0.765625	6.76246e-97	postive
PTEN	AC011472.4	0.711589	6.61644e-78	postive
ERCC6	AC011472.4	0.712923	2.54233e-78	postive
CLOCK	AC011472.4	0.7068	1.96164e-76	postive
ATM	AC020913.3	0.828374	1.13824e-126	postive
PTEN	AC020913.3	0.77071	6.00834e-99	postive
BRCA2	AC020913.3	0.783107	3.52428e-104	postive
ERCC6	AC020913.3	0.703195	2.40485e-75	postive
CREB1	AC020913.3	0.75969	1.44434e-94	postive
ATR	AC020913.3	0.762026	1.78197e-95	postive
CLOCK	AC020913.3	0.793957	4.75432e-109	postive
PIK3CA	AC020913.3	0.715627	3.5958e-79	postive
ATM	AL049840.2	0.868495	5.59508e-153	postive
PTEN	AL049840.2	0.774285	2.01646e-100	postive
BRCA2	AL049840.2	0.744047	9.71724e-89	postive
ERCC6	AL049840.2	0.777146	1.27363e-101	postive
CREB1	AL049840.2	0.786643	9.80096e-106	postive
ATR	AL049840.2	0.766977	1.95001e-97	postive
CLOCK	AL049840.2	0.792192	3.08483e-108	postive
ATM	AL391834.1	0.790473	1.87185e-107	postive
PTEN	AL391834.1	0.716175	2.41359e-79	postive
CREB1	AL391834.1	0.722022	3.21467e-81	postive
CLOCK	AL391834.1	0.720077	1.36845e-80	postive
ATM	AC068790.3	0.854851	3.78333e-143	postive
PTEN	AC068790.3	0.75396	2.215e-92	postive
BRCA2	AC068790.3	0.713927	1.23361e-78	postive
ERCC6	AC068790.3	0.760537	6.78333e-95	postive
CREB1	AC068790.3	0.787852	2.83626e-106	postive
ATR	AC068790.3	0.709524	2.87805e-77	postive
CLOCK	AC068790.3	0.826898	7.77441e-126	postive
ATM	ZKSCAN2-DT	0.720038	1.40862e-80	postive
ATM	AC093388.1	0.763019	7.2719e-96	postive
PTEN	AC093388.1	0.701051	1.04851e-74	postive
ERCC6	AC093388.1	0.700487	1.54128e-74	postive
CLOCK	AC093388.1	0.718883	3.31149e-80	postive
ATM	AC090948.2	0.906026	5.60174e-187	postive
PTEN	AC090948.2	0.791476	6.55436e-108	postive
BRCA2	AC090948.2	0.773983	2.6925e-100	postive
ERCC6	AC090948.2	0.774513	1.61963e-100	postive
CREB1	AC090948.2	0.812536	4.14377e-118	postive
JAK2	AC090948.2	0.721119	6.31143e-81	postive
ATR	AC090948.2	0.771116	4.10044e-99	postive
CLOCK	AC090948.2	0.839715	2.32568e-133	postive
PIK3CA	AC090948.2	0.721921	3.46679e-81	postive
RICTOR	AC090948.2	0.729834	8.41515e-84	postive
ATM	A2M-AS1	0.793783	5.72517e-109	postive
CREB1	A2M-AS1	0.707206	1.475e-76	postive
ATM	AC009120.3	0.782059	1.00658e-103	postive
ATM	AL031775.2	0.82236	2.55504e-123	postive
ERCC6	AL031775.2	0.708511	5.88971e-77	postive
CLOCK	AL031775.2	0.758973	2.73158e-94	postive
ATM	Z98884.2	0.720498	1.00139e-80	postive
ATM	AC068790.5	0.861524	7.96629e-148	postive
PTEN	AC068790.5	0.756894	1.71234e-93	postive
BRCA2	AC068790.5	0.704908	7.3406e-76	postive
ERCC6	AC068790.5	0.778018	5.44195e-102	postive
CREB1	AC068790.5	0.784697	7.09917e-105	postive
ATR	AC068790.5	0.728659	2.08564e-83	postive
CLOCK	AC068790.5	0.816814	2.43752e-120	postive
ATM	AP001160.4	0.822908	1.2801e-123	postive
CLOCK	AP001160.4	0.736808	3.48632e-86	postive
ATM	AC083843.2	0.775011	1.00407e-100	postive
ERCC6	AC083843.2	0.703303	2.2316e-75	postive
ATM	AL157394.1	0.783155	3.36095e-104	postive
PTEN	AL157394.1	0.77776	6.99925e-102	postive
CREB1	AL157394.1	0.703292	2.24823e-75	postive
CLOCK	AL157394.1	0.719749	1.74502e-80	postive
ATM	AC009318.3	0.728193	2.98526e-83	postive
CLOCK	AC009318.3	0.706338	2.70922e-76	postive
ATM	AC010186.3	0.84602	2.61627e-137	postive
PTEN	AC010186.3	0.789595	4.67535e-107	postive
BRCA2	AC010186.3	0.723351	1.18682e-81	postive
ERCC6	AC010186.3	0.721548	4.58333e-81	postive
CREB1	AC010186.3	0.77237	1.25205e-99	postive
ATR	AC010186.3	0.720137	1.30969e-80	postive
CLOCK	AC010186.3	0.786296	1.39767e-105	postive
PIK3CA	AC010186.3	0.718892	3.29012e-80	postive
RICTOR	AC010186.3	0.709086	3.9232e-77	postive
ATM	EP300-AS1	0.74429	7.9475e-89	postive
ATM	TMEM161B-AS1	0.803415	1.53612e-113	postive
CLOCK	TMEM161B-AS1	0.741371	8.74896e-88	postive
ATM	MIR222HG	0.714854	6.30589e-79	postive
ATM	AL662844.3	0.740666	1.55327e-87	postive
ATM	AL132780.1	0.760491	7.06674e-95	postive
ATM	LINC01290	0.717815	7.2669e-80	postive
ATM	AL021707.8	0.722914	1.64717e-81	postive
FGFR1	AC087623.1	0.892487	2.857e-173	postive
ATM	AC097641.2	0.713466	1.72025e-78	postive
ATM	AC092794.1	0.740464	1.83081e-87	postive
ATM	NPTN-IT1	0.883909	1.66886e-165	postive
PTEN	NPTN-IT1	0.771252	3.60586e-99	postive
BRCA2	NPTN-IT1	0.754091	1.97672e-92	postive
ERCC6	NPTN-IT1	0.765087	1.10742e-96	postive
CREB1	NPTN-IT1	0.795485	9.28215e-110	postive
JAK2	NPTN-IT1	0.702983	2.7828e-75	postive
ATR	NPTN-IT1	0.745031	4.30055e-89	postive
CLOCK	NPTN-IT1	0.848696	4.86694e-139	postive
RICTOR	NPTN-IT1	0.720447	1.04022e-80	postive
ATM	AC025917.1	0.907563	1.15236e-188	postive
PTEN	AC025917.1	0.789122	7.6382e-107	postive
BRCA2	AC025917.1	0.726877	8.18834e-83	postive
ERCC6	AC025917.1	0.781287	2.16999e-103	postive
PIK3R1	AC025917.1	0.70367	1.732e-75	postive
CREB1	AC025917.1	0.803835	9.57376e-114	postive
ATR	AC025917.1	0.708461	6.1028e-77	postive
CLOCK	AC025917.1	0.83762	4.37903e-132	postive
RICTOR	AC025917.1	0.729469	1.11598e-83	postive
ATM	AC107068.1	0.73899	6.04464e-87	postive
CLOCK	AC107068.1	0.718185	5.53775e-80	postive
ATM	AC007566.1	0.743042	2.22424e-88	postive
ATM	AC037198.2	0.723554	1.01865e-81	postive
BRCA2	AC037198.2	0.705442	5.06278e-76	postive
ATR	AC037198.2	0.730615	4.5928e-84	postive
BRCA2	AC084871.1	0.733404	5.1857e-85	postive
ATM	AC073651.1	0.810309	5.69923e-117	postive
PTEN	AC073651.1	0.742739	2.8538e-88	postive
ERCC6	AC073651.1	0.751129	2.52908e-91	postive
CREB1	AC073651.1	0.746258	1.54761e-89	postive
CLOCK	AC073651.1	0.809221	2.02552e-116	postive
RICTOR	AC073651.1	0.710468	1.47168e-77	postive
ATM	AC007546.1	0.833847	7.78602e-130	postive
PTEN	AC007546.1	0.762135	1.61573e-95	postive
ERCC6	AC007546.1	0.731089	3.17491e-84	postive
CREB1	AC007546.1	0.74717	7.21815e-90	postive
ATR	AC007546.1	0.701163	9.7102e-75	postive
CLOCK	AC007546.1	0.748732	1.93793e-90	postive
ATM	MIATNB	0.773634	3.75585e-100	postive
ATM	AC087284.1	0.817616	9.17611e-121	postive
PTEN	AC087284.1	0.743644	1.35461e-88	postive
BRCA2	AC087284.1	0.734966	1.51035e-85	postive
ERCC6	AC087284.1	0.734691	1.87717e-85	postive
CREB1	AC087284.1	0.77868	2.84687e-102	postive
ATR	AC087284.1	0.724366	5.51931e-82	postive
CLOCK	AC087284.1	0.842992	2.16725e-135	postive
ATM	SCARNA9	0.896637	2.87337e-177	postive
PTEN	SCARNA9	0.757901	7.05532e-94	postive
BRCA2	SCARNA9	0.743855	1.1384e-88	postive
ERCC6	SCARNA9	0.751295	2.19458e-91	postive
CREB1	SCARNA9	0.760932	4.76344e-95	postive
ATR	SCARNA9	0.721376	5.20852e-81	postive
CLOCK	SCARNA9	0.779984	7.88916e-103	postive
ATM	LINC00630	0.849552	1.34039e-139	postive
PTEN	LINC00630	0.729072	1.51695e-83	postive
BRCA2	LINC00630	0.751233	2.314e-91	postive
ERCC6	LINC00630	0.751316	2.15492e-91	postive
CREB1	LINC00630	0.806196	6.59562e-115	postive
ATR	LINC00630	0.763932	3.17422e-96	postive
CLOCK	LINC00630	0.790102	2.7573e-107	postive
PIK3CA	LINC00630	0.709872	2.24756e-77	postive
ATM	AL162724.1	0.763863	3.38152e-96	postive
PTEN	AL162724.1	0.741517	7.76345e-88	postive
BRCA2	AL162724.1	0.761665	2.46713e-95	postive
ERCC6	AL162724.1	0.706941	1.77654e-76	postive
CREB1	AL162724.1	0.744414	7.17069e-89	postive
ATR	AL162724.1	0.753536	3.1953e-92	postive
CLOCK	AL162724.1	0.798382	4.03598e-111	postive
ATM	RFX3-AS1	0.732663	9.27871e-85	postive
CLOCK	RFX3-AS1	0.747465	5.63639e-90	postive
ATM	AL360219.1	0.732348	1.1884e-84	postive
CLOCK	AL360219.1	0.70642	2.55808e-76	postive
ATM	AC108727.1	0.831462	1.92455e-128	postive
PTEN	AC108727.1	0.788607	1.30171e-106	postive
BRCA2	AC108727.1	0.754054	2.04151e-92	postive
ERCC6	AC108727.1	0.729292	1.27968e-83	postive
CREB1	AC108727.1	0.763385	5.21752e-96	postive
ATR	AC108727.1	0.743384	1.67909e-88	postive
CLOCK	AC108727.1	0.80147	1.34792e-112	postive
PIK3CA	AC108727.1	0.715049	5.4758e-79	postive
RICTOR	AC108727.1	0.725123	3.11046e-82	postive
ATM	AP000766.1	0.89543	4.3427e-176	postive
PTEN	AP000766.1	0.787463	4.22996e-106	postive
ERCC6	AP000766.1	0.780831	3.41261e-103	postive
CREB1	AP000766.1	0.797419	1.15117e-110	postive
CLOCK	AP000766.1	0.802442	4.56683e-113	postive
ATM	AL157786.1	0.745421	3.10847e-89	postive
ERCC6	AL157786.1	0.712793	2.79189e-78	postive
ATM	AL731566.2	0.808748	3.50523e-116	postive
ERCC6	AL731566.2	0.729541	1.05547e-83	postive
ATM	AC131971.1	0.845075	1.04944e-136	postive
PTEN	AC131971.1	0.805934	8.89299e-115	postive
BRCA2	AC131971.1	0.754213	1.77767e-92	postive
ERCC6	AC131971.1	0.755005	8.93195e-93	postive
CREB1	AC131971.1	0.76531	9.02855e-97	postive
ATR	AC131971.1	0.717828	7.19633e-80	postive
CLOCK	AC131971.1	0.796426	3.37338e-110	postive
PIK3CA	AC131971.1	0.707754	1.00383e-76	postive
RICTOR	AC131971.1	0.722353	2.51035e-81	postive
ATM	AC253536.3	0.800883	2.58385e-112	postive
BRCA2	AC253536.3	0.724254	6.00417e-82	postive
ERCC6	AC253536.3	0.732131	1.40848e-84	postive
CREB1	AC253536.3	0.742787	2.74401e-88	postive
ATR	AC253536.3	0.754297	1.65378e-92	postive
CLOCK	AC253536.3	0.780843	3.37216e-103	postive
BRCA2	AC091057.1	0.703042	2.67146e-75	postive
HELLS	AC091057.1	0.742803	2.70875e-88	postive
ATM	AP000873.1	0.858168	1.918e-145	postive
CLOCK	AP000873.1	0.716565	1.816e-79	postive
ATM	AL138963.1	0.881196	3.56691e-163	postive
PTEN	AL138963.1	0.804431	4.88918e-114	postive
BRCA2	AL138963.1	0.774641	1.43314e-100	postive
ERCC6	AL138963.1	0.775547	5.98905e-101	postive
CREB1	AL138963.1	0.792637	1.92738e-108	postive
ATR	AL138963.1	0.745992	1.93268e-89	postive
CLOCK	AL138963.1	0.809529	1.41475e-116	postive
PIK3CA	AL138963.1	0.713775	1.3767e-78	postive
RICTOR	AL138963.1	0.712585	3.24245e-78	postive
ATM	AC022400.4	0.767693	1.00474e-97	postive
ERCC6	AC022400.4	0.75524	7.28251e-93	postive
ATM	AC096586.2	0.843316	1.35682e-135	postive
PTEN	AC096586.2	0.727211	6.33957e-83	postive
BRCA2	AC096586.2	0.738199	1.14311e-86	postive
ERCC6	AC096586.2	0.73808	1.25782e-86	postive
CREB1	AC096586.2	0.781998	1.06958e-103	postive
ATR	AC096586.2	0.717336	1.0327e-79	postive
CLOCK	AC096586.2	0.837282	6.99608e-132	postive
RICTOR	AC096586.2	0.700237	1.82782e-74	postive
ATM	AC020915.1	0.796725	2.44012e-110	postive
ERCC6	AC020915.1	0.708837	4.67857e-77	postive
CREB1	AC020915.1	0.709581	2.76422e-77	postive
ATR	AC020915.1	0.706694	2.11281e-76	postive
CLOCK	AC020915.1	0.724274	5.91718e-82	postive
ATM	AL133330.1	0.842363	5.36113e-135	postive
PTEN	AL133330.1	0.762917	7.97317e-96	postive
BRCA2	AL133330.1	0.73818	1.16024e-86	postive
ERCC6	AL133330.1	0.729793	8.68471e-84	postive
CREB1	AL133330.1	0.784431	9.28954e-105	postive
ATR	AL133330.1	0.767537	1.16137e-97	postive
CLOCK	AL133330.1	0.786483	1.15426e-105	postive
PIK3CA	AL133330.1	0.719243	2.53912e-80	postive
ATM	AL137779.2	0.751644	1.6283e-91	postive
PTEN	AL137779.2	0.70832	6.73894e-77	postive
CREB1	AL137779.2	0.725852	1.78787e-82	postive
CLOCK	AL137779.2	0.762954	7.7092e-96	postive
ATM	ACAP2-IT1	0.858939	5.51353e-146	postive
PTEN	ACAP2-IT1	0.793228	1.03126e-108	postive
BRCA2	ACAP2-IT1	0.783082	3.61633e-104	postive
ERCC6	ACAP2-IT1	0.729248	1.32384e-83	postive
CREB1	ACAP2-IT1	0.798962	2.14104e-111	postive
ATR	ACAP2-IT1	0.762279	1.41804e-95	postive
CLOCK	ACAP2-IT1	0.814603	3.5208e-119	postive
PIK3CA	ACAP2-IT1	0.741811	6.10767e-88	postive
RICTOR	ACAP2-IT1	0.711204	8.7128e-78	postive
ATM	AC005632.3	0.805308	1.81209e-114	postive
PTEN	AC005632.3	0.717618	8.40082e-80	postive
BRCA2	AC005632.3	0.713091	2.25314e-78	postive
CREB1	AC005632.3	0.716922	1.39829e-79	postive
ATR	AC005632.3	0.708602	5.5245e-77	postive
CLOCK	AC005632.3	0.724012	7.21196e-82	postive
CLOCK	MECOM-AS1	0.708251	7.07577e-77	postive
ATM	GMDS-DT	0.888076	3.38309e-169	postive
PTEN	GMDS-DT	0.749634	9.03023e-91	postive
BRCA2	GMDS-DT	0.74295	2.39892e-88	postive
ERCC6	GMDS-DT	0.778035	5.35223e-102	postive
CREB1	GMDS-DT	0.807035	2.5247e-115	postive
ATR	GMDS-DT	0.759495	1.71804e-94	postive
CLOCK	GMDS-DT	0.834906	1.8424e-130	postive
ATM	AC021078.1	0.838532	1.22584e-132	postive
PTEN	AC021078.1	0.752023	1.17559e-91	postive
BRCA2	AC021078.1	0.703323	2.20148e-75	postive
ERCC6	AC021078.1	0.735415	1.05799e-85	postive
CREB1	AC021078.1	0.755519	5.71124e-93	postive
ATR	AC021078.1	0.731108	3.13005e-84	postive
CLOCK	AC021078.1	0.798291	4.45887e-111	postive
ATM	AC024075.3	0.802144	6.37128e-113	postive
PTEN	AC024075.3	0.700497	1.53034e-74	postive
ERCC6	AC024075.3	0.736135	5.96296e-86	postive
CREB1	AC024075.3	0.767111	1.72289e-97	postive
CLOCK	AC024075.3	0.718804	3.50976e-80	postive
ATM	AP001432.1	0.788771	1.09875e-106	postive
BRCA2	AP001432.1	0.731915	1.66658e-84	postive
CREB1	AP001432.1	0.725114	3.13198e-82	postive
ATR	AP001432.1	0.730559	4.79529e-84	postive
CLOCK	AP001432.1	0.767257	1.50478e-97	postive
ATM	KLF7-IT1	0.827589	3.17105e-126	postive
PTEN	KLF7-IT1	0.791401	7.08769e-108	postive
BRCA2	KLF7-IT1	0.794402	2.96016e-109	postive
ERCC6	KLF7-IT1	0.724103	6.72972e-82	postive
CREB1	KLF7-IT1	0.763829	3.48666e-96	postive
ATR	KLF7-IT1	0.74523	3.64568e-89	postive
CLOCK	KLF7-IT1	0.800813	2.79138e-112	postive
PIK3CA	KLF7-IT1	0.700162	1.92388e-74	postive
RICTOR	KLF7-IT1	0.730577	4.73076e-84	postive
ATM	AC016590.2	0.790395	2.03176e-107	postive
PTEN	AC016590.2	0.705571	4.62918e-76	postive
ERCC6	AC016590.2	0.752482	7.92913e-92	postive
CREB1	AC016590.2	0.719515	2.07545e-80	postive
CLOCK	AC016590.2	0.748191	3.05811e-90	postive
ATM	MALAT1	0.850115	5.71065e-140	postive
PTEN	MALAT1	0.767796	9.13829e-98	postive
ERCC6	MALAT1	0.753756	2.64215e-92	postive
CREB1	MALAT1	0.767234	1.53754e-97	postive
CLOCK	MALAT1	0.811381	1.61926e-117	postive
RICTOR	MALAT1	0.703413	2.06826e-75	postive
ATM	BTBD9-AS1	0.818986	1.7073e-121	postive
PTEN	BTBD9-AS1	0.74248	3.53119e-88	postive
ERCC6	BTBD9-AS1	0.761755	2.27425e-95	postive
CREB1	BTBD9-AS1	0.772689	9.24907e-100	postive
CLOCK	BTBD9-AS1	0.791324	7.68501e-108	postive
ATM	AC010536.2	0.777207	1.19939e-101	postive
PTEN	AC010536.2	0.719888	1.57519e-80	postive
ERCC6	AC010536.2	0.732231	1.30224e-84	postive
CREB1	AC010536.2	0.710127	1.87588e-77	postive
CLOCK	AC010536.2	0.712655	3.08259e-78	postive
ATM	LINC00641	0.759279	2.082e-94	postive
CREB1	LINC00641	0.709553	2.81918e-77	postive
CLOCK	LINC00641	0.732994	7.15693e-85	postive
ATM	AC004253.1	0.706941	1.77639e-76	postive
ATM	AC005540.1	0.726921	7.91335e-83	postive
BRCA2	AC005540.1	0.705563	4.65478e-76	postive
CLOCK	AC005540.1	0.760961	4.64151e-95	postive
CLOCK	AC026355.2	0.736393	4.85745e-86	postive
ATM	AL133243.2	0.877862	2.17701e-160	postive
PTEN	AL133243.2	0.77862	3.02042e-102	postive
BRCA2	AL133243.2	0.819816	6.12322e-122	postive
ERCC6	AL133243.2	0.749741	8.24751e-91	postive
CREB1	AL133243.2	0.799522	1.15925e-111	postive
ATR	AL133243.2	0.775184	8.49661e-101	postive
CLOCK	AL133243.2	0.846862	7.52547e-138	postive
PIK3CA	AL133243.2	0.733291	5.66943e-85	postive
RICTOR	AL133243.2	0.731322	2.64854e-84	postive
ATM	MIR29B2CHG	0.825833	3.0745e-125	postive
PTEN	MIR29B2CHG	0.737196	2.5559e-86	postive
ERCC6	MIR29B2CHG	0.739515	3.95319e-87	postive
CREB1	MIR29B2CHG	0.747187	7.11213e-90	postive
CLOCK	MIR29B2CHG	0.76118	3.81314e-95	postive
ATM	AP000786.1	0.765	1.19917e-96	postive
ATM	AL512791.1	0.738713	7.55674e-87	postive
ATM	AL354733.3	0.752839	5.83082e-92	postive
ATM	AC253576.2	0.787477	4.16894e-106	postive
BRCA2	AC253576.2	0.745552	2.78783e-89	postive
ERCC6	AC253576.2	0.7048	7.914e-76	postive
CREB1	AC253576.2	0.755628	5.18952e-93	postive
ATR	AC253576.2	0.702523	3.82081e-75	postive
CLOCK	AC253576.2	0.825439	5.10088e-125	postive
ATM	AC026124.2	0.834825	2.0571e-130	postive
PTEN	AC026124.2	0.747897	3.91893e-90	postive
BRCA2	AC026124.2	0.770429	7.8271e-99	postive
ERCC6	AC026124.2	0.702149	4.94192e-75	postive
CREB1	AC026124.2	0.767262	1.49825e-97	postive
ATR	AC026124.2	0.730861	3.79213e-84	postive
CLOCK	AC026124.2	0.801634	1.12292e-112	postive
ATM	AP001469.2	0.749065	1.46304e-90	postive
ATM	AC108449.2	0.843555	9.60342e-136	postive
PTEN	AC108449.2	0.753601	3.02186e-92	postive
BRCA2	AC108449.2	0.717713	7.83103e-80	postive
ERCC6	AC108449.2	0.798753	2.69139e-111	postive
CREB1	AC108449.2	0.80562	1.2704e-114	postive
ATR	AC108449.2	0.708744	4.99709e-77	postive
CLOCK	AC108449.2	0.819186	1.33405e-121	postive
A2M	TBX5-AS1	0.776949	1.54131e-101	postive
ATM	SDCBP2-AS1	0.83062	5.90013e-128	postive
PTEN	SDCBP2-AS1	0.72774	4.22736e-83	postive
ERCC6	SDCBP2-AS1	0.751545	1.77097e-91	postive
CREB1	SDCBP2-AS1	0.759131	2.3742e-94	postive
ATR	SDCBP2-AS1	0.714588	7.64373e-79	postive
CLOCK	SDCBP2-AS1	0.774831	1.19386e-100	postive
RICTOR	SDCBP2-AS1	0.701094	1.01828e-74	postive
ATM	AL355075.2	0.813501	1.31658e-118	postive
CREB1	AL355075.2	0.704238	1.16922e-75	postive
ATM	AP005899.1	0.763597	4.30423e-96	postive
BRCA2	AP005899.1	0.740977	1.2057e-87	postive
ATR	AP005899.1	0.718043	6.14494e-80	postive
CLOCK	AP005899.1	0.735677	8.59183e-86	postive
ATM	AC087286.1	0.780731	3.77048e-103	postive
ERCC6	AC087286.1	0.718639	3.96372e-80	postive
CLOCK	AC087286.1	0.730799	3.98025e-84	postive
ATM	AC016831.4	0.851534	6.54346e-141	postive
PTEN	AC016831.4	0.799111	1.81905e-111	postive
BRCA2	AC016831.4	0.711047	9.74531e-78	postive
ERCC6	AC016831.4	0.77003	1.13797e-98	postive
CREB1	AC016831.4	0.779448	1.33861e-102	postive
CLOCK	AC016831.4	0.813612	1.15276e-118	postive
RICTOR	AC016831.4	0.71821	5.43517e-80	postive
ATM	AC068790.2	0.859199	3.61225e-146	postive
PTEN	AC068790.2	0.742566	3.28905e-88	postive
BRCA2	AC068790.2	0.732038	1.51405e-84	postive
ERCC6	AC068790.2	0.763199	6.17622e-96	postive
CREB1	AC068790.2	0.797172	1.50448e-110	postive
ATR	AC068790.2	0.738304	1.05075e-86	postive
CLOCK	AC068790.2	0.843536	9.87592e-136	postive
ATM	AL162724.2	0.758946	2.79799e-94	postive
PTEN	AL162724.2	0.713854	1.29972e-78	postive
BRCA2	AL162724.2	0.733139	6.38927e-85	postive
CREB1	AL162724.2	0.73995	2.77871e-87	postive
ATR	AL162724.2	0.740607	1.62959e-87	postive
CLOCK	AL162724.2	0.793586	7.05127e-109	postive
ATM	MIR181A2HG	0.729299	1.27276e-83	postive
TFDP1	AC106897.1	0.705994	3.44544e-76	postive
ATM	Z83843.1	0.886138	1.83905e-167	postive
PTEN	Z83843.1	0.781545	1.67987e-103	postive
ERCC6	Z83843.1	0.775477	6.41085e-101	postive
CREB1	Z83843.1	0.794406	2.94813e-109	postive
CLOCK	Z83843.1	0.808418	5.13695e-116	postive
ATM	AP000692.1	0.792849	1.5416e-108	postive
CREB1	AP000692.1	0.705276	5.68296e-76	postive
ATR	AP000692.1	0.713194	2.09218e-78	postive
CLOCK	AP000692.1	0.703153	2.47481e-75	postive
ATM	AC005838.2	0.864879	2.86512e-150	postive
PTEN	AC005838.2	0.773382	4.77841e-100	postive
BRCA2	AC005838.2	0.73289	7.76683e-85	postive
ERCC6	AC005838.2	0.765907	5.22142e-97	postive
CREB1	AC005838.2	0.762137	1.61273e-95	postive
ATR	AC005838.2	0.716356	2.11411e-79	postive
CLOCK	AC005838.2	0.800742	3.01956e-112	postive
ATM	ADAMTSL4-AS1	0.785354	3.64571e-105	postive
PTEN	ADAMTSL4-AS1	0.722746	1.86949e-81	postive
BRCA2	ADAMTSL4-AS1	0.734954	1.52504e-85	postive
ERCC6	ADAMTSL4-AS1	0.700929	1.13949e-74	postive
CREB1	ADAMTSL4-AS1	0.747251	6.74405e-90	postive
ATR	ADAMTSL4-AS1	0.772751	8.71492e-100	postive
CLOCK	ADAMTSL4-AS1	0.764284	2.30414e-96	postive
PIK3CA	ADAMTSL4-AS1	0.723489	1.06944e-81	postive
ATM	AL022067.1	0.811678	1.14147e-117	postive
PTEN	AL022067.1	0.728412	2.52171e-83	postive
BRCA2	AL022067.1	0.717382	9.98258e-80	postive
CREB1	AL022067.1	0.722015	3.23207e-81	postive
CLOCK	AL022067.1	0.743567	1.44409e-88	postive
ATM	CREB3L2-AS1	0.856693	2.04328e-144	postive
PTEN	CREB3L2-AS1	0.764858	1.36552e-96	postive
BRCA2	CREB3L2-AS1	0.770169	9.98939e-99	postive
ERCC6	CREB3L2-AS1	0.763073	6.92497e-96	postive
CREB1	CREB3L2-AS1	0.766543	2.90815e-97	postive
CLOCK	CREB3L2-AS1	0.836829	1.31031e-131	postive
RICTOR	CREB3L2-AS1	0.720744	8.34067e-81	postive
CLOCK	BET1-AS1	0.72025	1.20397e-80	postive
ATM	PSPC1-AS2	0.847565	2.64645e-138	postive
PTEN	PSPC1-AS2	0.727716	4.30665e-83	postive
BRCA2	PSPC1-AS2	0.723421	1.12518e-81	postive
ERCC6	PSPC1-AS2	0.743096	2.12872e-88	postive
CREB1	PSPC1-AS2	0.751727	1.51594e-91	postive
ATR	PSPC1-AS2	0.706317	2.75035e-76	postive
CLOCK	PSPC1-AS2	0.782599	5.86348e-104	postive
ATM	AL132989.1	0.77741	9.8451e-102	postive
ATM	AC110792.3	0.863355	3.76402e-149	postive
PTEN	AC110792.3	0.778838	2.43853e-102	postive
BRCA2	AC110792.3	0.705867	3.76583e-76	postive
ERCC6	AC110792.3	0.738601	8.27028e-87	postive
CREB1	AC110792.3	0.785943	2.00426e-105	postive
ATR	AC110792.3	0.712487	3.47855e-78	postive
CLOCK	AC110792.3	0.820335	3.21384e-122	postive
RICTOR	AC110792.3	0.706662	2.1602e-76	postive
ATM	PAXBP1-AS1	0.813438	1.41915e-118	postive
CREB1	PAXBP1-AS1	0.717873	6.96386e-80	postive
CLOCK	PAXBP1-AS1	0.736235	5.50642e-86	postive
ATM	AC010168.2	0.773347	4.94024e-100	postive
JAK2	MIR155HG	0.722452	2.33019e-81	postive
ATM	AC138932.4	0.884512	4.97677e-166	postive
PTEN	AC138932.4	0.760965	4.62271e-95	postive
BRCA2	AC138932.4	0.755864	4.2243e-93	postive
ERCC6	AC138932.4	0.733583	4.50368e-85	postive
CREB1	AC138932.4	0.777672	7.62529e-102	postive
ATR	AC138932.4	0.745861	2.15651e-89	postive
CLOCK	AC138932.4	0.804965	2.67403e-114	postive
PIK3CA	AC138932.4	0.702321	4.38925e-75	postive
RICTOR	AC138932.4	0.710644	1.29862e-77	postive
ATM	AC005070.3	0.903196	6.02102e-184	postive
PTEN	AC005070.3	0.816682	2.86334e-120	postive
BRCA2	AC005070.3	0.76166	2.47731e-95	postive
ERCC6	AC005070.3	0.769172	2.53954e-98	postive
CREB1	AC005070.3	0.816748	2.6413e-120	postive
ATR	AC005070.3	0.750627	3.87993e-91	postive
CLOCK	AC005070.3	0.844491	2.4634e-136	postive
RICTOR	AC005070.3	0.712321	3.91745e-78	postive
ATM	AC127024.4	0.829019	4.88724e-127	postive
BRCA2	AC127024.4	0.76804	7.28891e-98	postive
ERCC6	AC127024.4	0.701843	6.09671e-75	postive
CREB1	AC127024.4	0.730765	4.0874e-84	postive
ATR	AC127024.4	0.737011	2.96517e-86	postive
CLOCK	AC127024.4	0.764666	1.6268e-96	postive
A2M	LINC01936	0.704015	1.36439e-75	postive
ATM	AC026356.1	0.713562	1.60452e-78	postive
BRCA2	AC026356.1	0.713234	2.03311e-78	postive
PIK3CA	AC026356.1	0.718325	4.9952e-80	postive
ATM	AL122035.2	0.741746	6.44135e-88	postive
ATM	ANKRD10-IT1	0.813754	9.7354e-119	postive
BRCA2	ANKRD10-IT1	0.728541	2.28395e-83	postive
ERCC6	ANKRD10-IT1	0.701265	9.05731e-75	postive
CREB1	ANKRD10-IT1	0.74438	7.37715e-89	postive
ATR	ANKRD10-IT1	0.737258	2.43234e-86	postive
CLOCK	ANKRD10-IT1	0.756375	2.70106e-93	postive
ATM	SOS1-IT1	0.870894	8.03975e-155	postive
PTEN	SOS1-IT1	0.742347	3.93681e-88	postive
BRCA2	SOS1-IT1	0.76987	1.32232e-98	postive
ERCC6	SOS1-IT1	0.756776	1.90026e-93	postive
CREB1	SOS1-IT1	0.805929	8.93775e-115	postive
ATR	SOS1-IT1	0.728131	3.13211e-83	postive
CLOCK	SOS1-IT1	0.828067	1.69934e-126	postive
PIK3CA	SOS1-IT1	0.708782	4.86382e-77	postive
RICTOR	SOS1-IT1	0.711229	8.55892e-78	postive
ATM	AC016831.1	0.780454	4.95812e-103	postive
BRCA2	AC016831.1	0.702416	4.11182e-75	postive
CREB1	AC016831.1	0.709047	4.0345e-77	postive
CLOCK	AC016831.1	0.742268	4.20145e-88	postive
ATM	AC011477.1	0.815302	1.52033e-119	postive
CREB1	AC011477.1	0.753863	2.4083e-92	postive
CLOCK	AC011477.1	0.74528	3.49724e-89	postive
ATM	AC007878.1	0.889361	2.29274e-170	postive
PTEN	AC007878.1	0.799192	1.66471e-111	postive
BRCA2	AC007878.1	0.763264	5.82388e-96	postive
ERCC6	AC007878.1	0.771454	2.9802e-99	postive
CREB1	AC007878.1	0.810763	3.34953e-117	postive
ATR	AC007878.1	0.738892	6.53997e-87	postive
CLOCK	AC007878.1	0.853487	3.19819e-142	postive
PIK3CA	AC007878.1	0.716478	1.9345e-79	postive
RICTOR	AC007878.1	0.719158	2.70254e-80	postive
ATM	AP003170.3	0.77167	2.42864e-99	postive
ATM	AC115989.1	0.723072	1.46313e-81	postive
ATM	MBNL1-AS1	0.701542	7.49391e-75	postive
ATM	CR936218.1	0.866154	3.24217e-151	postive
PTEN	CR936218.1	0.746798	9.85982e-90	postive
BRCA2	CR936218.1	0.771429	3.05137e-99	postive
ERCC6	CR936218.1	0.770851	5.25954e-99	postive
CREB1	CR936218.1	0.787824	2.91938e-106	postive
ATR	CR936218.1	0.735537	9.59769e-86	postive
CLOCK	CR936218.1	0.829067	4.58745e-127	postive
ATM	AC080162.1	0.867665	2.38285e-152	postive
PTEN	AC080162.1	0.790741	1.41451e-107	postive
BRCA2	AC080162.1	0.804436	4.86174e-114	postive
ERCC6	AC080162.1	0.741622	7.12554e-88	postive
CREB1	AC080162.1	0.790442	1.93369e-107	postive
ATR	AC080162.1	0.760309	8.31372e-95	postive
CLOCK	AC080162.1	0.840443	8.30313e-134	postive
PIK3CA	AC080162.1	0.721041	6.68662e-81	postive
RICTOR	AC080162.1	0.743418	1.63271e-88	postive
ATM	AP001033.2	0.863719	2.04087e-149	postive
PTEN	AP001033.2	0.763368	5.29779e-96	postive
BRCA2	AP001033.2	0.758811	3.15454e-94	postive
ERCC6	AP001033.2	0.767717	9.82739e-98	postive
CREB1	AP001033.2	0.77206	1.67902e-99	postive
ATR	AP001033.2	0.707062	1.63231e-76	postive
CLOCK	AP001033.2	0.80366	1.16675e-113	postive
ATM	AC012181.1	0.81301	2.36093e-118	postive
ATM	AC002553.2	0.872923	2.08184e-156	postive
PTEN	AC002553.2	0.749445	1.05973e-90	postive
BRCA2	AC002553.2	0.712628	3.14286e-78	postive
ERCC6	AC002553.2	0.767488	1.21538e-97	postive
CREB1	AC002553.2	0.778441	3.59643e-102	postive
ATR	AC002553.2	0.721789	3.827e-81	postive
CLOCK	AC002553.2	0.818029	5.53095e-121	postive
