# Supplementary material for: A risk stratification and prognostic prediction model for lung adenocarcinoma based on aging-related lncRNA
Source: Sci Rep. 2023 Jan 10;13:460. doi: 10.1038/s41598-022-26897-2 (PMC9832126; doi:10.1038/s41598-022-26897-2)
Supplement: Supplementary file 5 — Supplementary Table 3. [file 41598_2022_26897_MOESM5_ESM.xlsx]

## Sheet: Sheet1
LncRNAs	Control-mean	Tumor-mean	logFC	P-value	FDR
RHOQ-AS1	0.215353	0.547714	1.34672	0.034199	0.0445433
AC130650.2	0.213649	0.629466	1.55889	0.00024276	0.000445351
AC093788.1	0.295118	0.837084	1.50408	5.75495e-10	2.71762e-09
AL109614.1	0.311598	0.706297	1.18059	0.00389658	0.00594987
AC016394.1	0.544067	1.44802	1.41222	1.101e-14	1.12302e-13
LINC00513	0.189588	1.14226	2.59095	0.000199076	0.00036918
AC067817.2	1.47224	0.511811	-1.52433	2.95996e-18	5.39136e-17
EML4-AS1	1.00169	0.446856	-1.16455	1.32246e-16	1.77488e-15
AL354989.1	0.221565	0.594906	1.42493	8.11767e-09	3.04412e-08
AC138207.4	0.56142	1.24464	1.14857	6.84441e-13	5.45414e-12
LINC00216	0.171773	0.611601	1.83208	0.0024465	0.00384983
AP002336.2	0.208605	0.592934	1.5071	3.19926e-10	1.53926e-09
AP000866.6	0.31304	0.721404	1.20446	0.0240786	0.032316
NARF-IT1	0.366314	0.832226	1.18389	1.90459e-06	4.95582e-06
GAS6-DT	1.02599	0.501885	-1.03159	5.78822e-22	1.476e-20
DHDDS-AS1	0.27991	0.587505	1.06964	0.00617466	0.00899737
AF117829.1	0.473727	1.02937	1.11963	3.00248e-07	9.11467e-07
AC063965.2	0.197937	1.10629	2.48262	0.00673002	0.0096958
AC006017.1	0.137818	0.555759	2.0117	2.69125e-11	1.59597e-10
AC007038.1	0.754055	1.5261	1.01711	1.13943e-06	3.12425e-06
AC090579.1	0.266615	0.625505	1.23026	5.86862e-07	1.68146e-06
AC004908.2	0.374647	0.913851	1.28643	1.43527e-10	7.08003e-10
AC004540.2	2.31361	0.646502	-1.83942	2.3198e-25	9.64557e-24
AL353804.2	0.153508	0.674826	2.1362	0.00443198	0.00672711
AC027277.2	1.95067	0.610201	-1.67661	6.62599e-20	1.40802e-18
AC002128.1	0.381885	0.781136	1.03243	1.20719e-05	2.74851e-05
LINC01355	0.406109	1.2609	1.63451	8.67099e-13	6.70031e-12
AC096921.2	1.88718	0.607197	-1.636	4.91532e-27	4.17802e-25
AL355488.1	0.679824	1.73578	1.35235	1.16856e-09	5.13764e-09
DLEU2	0.507964	1.20014	1.24041	3.21865e-11	1.8239e-10
AP001429.1	0.077535	0.81593	3.39553	1.02748e-07	3.40269e-07
AC008115.3	0.535431	1.54713	1.53082	1.37721e-13	1.25425e-12
AL513327.1	0.506119	1.15568	1.1912	1.44648e-05	3.23554e-05
AC093278.2	4.33425	1.25613	-1.7868	2.57437e-27	3.28232e-25
MCM3AP-AS1	0.329631	0.697917	1.0822	1.30932e-11	8.56094e-11
AC127024.5	1.1231	2.50789	1.15899	1.87546e-11	1.1956e-10
AP002907.1	0.26495	0.899346	1.76316	9.11642e-12	6.1176e-11
AC010201.2	0.27029	0.585871	1.11607	1.37144e-05	3.09483e-05
AC079684.1	0.239144	0.806481	1.75376	6.17227e-12	4.25386e-11
AC026202.2	0.391419	0.787987	1.00946	3.89733e-05	8.07984e-05
KDM4A-AS1	0.250386	0.643144	1.36099	9.09476e-15	9.66318e-14
AC099850.3	1.17263	6.78319	2.53221	7.829e-23	2.21822e-21
AL049869.2	0.323688	0.850912	1.39441	0.00871225	0.0124113
AC010834.3	0.702125	1.57347	1.16415	3.08971e-07	9.26912e-07
AC138393.2	0.12134	0.751774	2.63124	2.19269e-16	2.66255e-15
AC139887.2	0.560432	1.4564	1.3778	1.74797e-16	2.22866e-15
AC103591.3	0.315	1.06913	1.76301	2.39186e-05	5.12541e-05
AC090739.1	0.39116	1.1974	1.61407	0.000723727	0.00123859
PABPC4-AS1	0.194888	0.800261	2.03783	1.95066e-05	4.27591e-05
NFYC-AS1	0.377671	0.89496	1.2447	1.12589e-10	5.74204e-10
SAP30L-AS1	0.279939	0.657096	1.23099	0.000592821	0.00104255
AC004884.2	0.0971953	0.968177	3.31631	2.05449e-12	1.54087e-11
DLEU1	0.323421	0.726056	1.16667	2.86586e-11	1.6609e-10
AC104695.3	0.657728	2.50351	1.92839	0.00487333	0.00730999
AC139887.4	0.483593	1.13159	1.22648	0.0228117	0.0307777
Z82243.1	0.267302	0.767361	1.52143	2.15024e-07	6.68671e-07
AL359697.1	0.24188	0.554689	1.19739	0.00662106	0.00959301
AC005021.1	0.308149	0.762398	1.30692	0.000656136	0.00113051
AP001628.1	0.180454	0.708271	1.97267	2.04999e-09	8.71247e-09
AC007552.2	0.464346	1.6255	1.80761	0.000291203	0.000530405
C10orf55	0.176105	0.619565	1.81482	7.82684e-10	3.62881e-09
AC099343.2	0.246351	0.699036	1.50465	5.24512e-08	1.80744e-07
AC245884.8	0.346304	0.815793	1.23617	8.74728e-08	2.97408e-07
AL136115.2	0.162426	0.684552	2.07538	0.000448387	0.000799571
HIF1A-AS3	0.310293	2.312	2.89744	9.59835e-07	2.68965e-06
AL590723.1	0.262469	0.732295	1.48028	1.68797e-06	4.48367e-06
LINC00958	0.174741	1.04271	2.57705	0.0252256	0.0335028
LINC00894	0.246068	0.555677	1.17519	5.47694e-05	0.00011173
AC245014.3	0.181356	0.586575	1.69349	0.00560975	0.00826871
AC007014.2	0.134709	0.609729	2.17832	8.77011e-15	9.66318e-14
AC141002.1	0.288005	0.622556	1.11211	9.3538e-07	2.65024e-06
SCAT2	0.182177	0.854998	2.23058	5.6062e-17	8.4093e-16
AC020913.3	0.312274	0.848696	1.44243	0.0138519	0.0196235
ZKSCAN2-DT	0.275935	0.862503	1.6442	3.35291e-14	3.16664e-13
AP001160.4	0.361221	0.822461	1.18706	0.000105836	0.000209212
AC010186.3	0.966851	2.49218	1.36604	4.1561e-11	2.2549e-10
EP300-AS1	4.04244	1.36217	-1.56932	2.6478e-25	9.64557e-24
AL662844.3	0.292944	0.600873	1.03644	0.000137313	0.000261305
AL132780.1	0.281996	0.579554	1.03927	2.53169e-09	1.04126e-08
LINC01290	1.94161	0.476029	-2.02813	3.54501e-25	1.12997e-23
AC097641.2	0.28111	0.735325	1.38725	2.6791e-11	1.59597e-10
AC007546.1	0.303273	0.631856	1.05898	0.000945773	0.00160781
LINC00630	0.33074	0.684354	1.04905	1.16765e-15	1.35341e-14
AC108727.1	0.228159	0.619223	1.44042	0.00556812	0.00825506
AC131971.1	0.0554825	0.685665	3.6274	0.000321482	0.000581404
AC091057.1	0.196863	0.592913	1.59063	1.31441e-17	2.2345e-16
AP000873.1	0.306497	0.748152	1.28746	2.19646e-12	1.60028e-11
AP001432.1	0.313828	0.653474	1.05815	5.08999e-09	1.93724e-08
AC016590.2	0.214896	0.66624	1.6324	0.00107067	0.00179619
AC004253.1	0.4523	1.04634	1.21	8.94037e-09	3.30405e-08
AC026355.2	0.370284	1.68384	2.18505	1.24782e-06	3.38503e-06
AL133243.2	0.428754	1.31283	1.61446	5.50517e-13	4.52845e-12
AP000786.1	0.320716	0.839721	1.38861	0.000195494	0.000366552
AC253576.2	0.290266	0.906854	1.64349	2.20574e-06	5.62464e-06
AP001469.2	0.249477	0.630251	1.33702	3.15043e-09	1.25525e-08
TBX5-AS1	4.26214	1.31053	-1.70143	4.87132e-26	2.48437e-24
AL355075.2	0.54507	1.1157	1.03344	6.33194e-05	0.000128146
AP005899.1	0.412231	1.03811	1.33244	1.05304e-05	2.44113e-05
AP000692.1	0.331748	0.697178	1.07144	1.01011e-07	3.38917e-07
AL022067.1	0.210326	0.688163	1.71012	0.000330897	0.000594217
AC010168.2	0.3103	0.720158	1.21465	1.48999e-07	4.69071e-07
AC138932.4	0.22016	0.690505	1.6491	2.1969e-07	6.74951e-07
AC127024.4	0.687244	1.54404	1.16782	5.10056e-07	1.478e-06
LINC01936	4.8037	0.971281	-2.30618	1.56369e-26	9.96851e-25
AC026356.1	0.490574	1.08395	1.14375	3.13635e-09	1.25525e-08
ANKRD10-IT1	5.092	10.3673	1.02573	1.59947e-06	4.29332e-06
AC016831.1	0.233789	0.890753	1.92982	1.96189e-05	4.27591e-05
AP003170.3	0.342567	0.757673	1.14519	0.0015387	0.00246773
MBNL1-AS1	1.59375	0.518785	-1.61922	3.18055e-28	8.1104e-26
CR936218.1	0.722647	1.55627	1.10673	0.00112008	0.00186064
AP001033.2	0.507708	1.33712	1.39705	2.12178e-09	8.86975e-09
