# Supplementary material for: A risk stratification and prognostic prediction model for lung adenocarcinoma based on aging-related lncRNA
Source: Sci Rep. 2023 Jan 10;13:460. doi: 10.1038/s41598-022-26897-2 (PMC9832126; doi:10.1038/s41598-022-26897-2)
Supplement: Supplementary file 7 — Supplementary Table 5. [file 41598_2022_26897_MOESM7_ESM.xlsx]

## Sheet: Sheet1
LncRNA pairs	HR	HR.95L	HR.95H	P-value
RHOQ-AS1|AC079684.1	0.530235	0.338274	0.83113	0.00566522
RHOQ-AS1|AL359697.1	0.583223	0.41651	0.816666	0.00169514
RHOQ-AS1|AL136115.2	0.643694	0.477374	0.867962	0.00387148
RHOQ-AS1|HIF1A-AS3	0.551059	0.382568	0.793756	0.00137193
AC130650.2|AC026355.2	1.5825	1.15615	2.16606	0.00415784
AC130650.2|AC010168.2	1.57672	1.14138	2.17809	0.00574282
AC093788.1|NFYC-AS1	1.55983	1.1518	2.1124	0.00406128
AL109614.1|KDM4A-AS1	1.55169	1.13247	2.1261	0.00625448
AC016394.1|AC026355.2	1.61925	1.17452	2.23239	0.0032632
AC016394.1|AC026356.1	0.53092	0.392996	0.717249	3.70263e-05
AC067817.2|AC091057.1	0.588783	0.419554	0.826272	0.00218605
EML4-AS1|C10orf55	0.653568	0.475592	0.898146	0.00873413
EML4-AS1|HIF1A-AS3	0.577739	0.413091	0.80801	0.00134817
EML4-AS1|LINC01936	1.65873	1.18505	2.32174	0.00318223
AL354989.1|AC079684.1	0.651838	0.471885	0.900417	0.00942168
AL354989.1|DLEU1	0.644023	0.466892	0.888354	0.0073322
AC138207.4|AC026355.2	1.5836	1.13724	2.20516	0.00650333
AP002336.2|AC026355.2	1.74996	1.28162	2.38944	0.000429338
NARF-IT1|AC091057.1	0.670207	0.497531	0.902813	0.00847444
GAS6-DT|KDM4A-AS1	1.49374	1.10422	2.02066	0.00923898
AF117829.1|AC004908.2	1.77159	1.30671	2.40187	0.000230887
AF117829.1|AC103591.3	1.59341	1.15147	2.20498	0.0049397
AF117829.1|NFYC-AS1	1.85688	1.36862	2.51934	7.01344e-05
AF117829.1|AC007552.2	1.6022	1.17848	2.17827	0.00263055
AF117829.1|AC026355.2	1.72336	1.27178	2.33528	0.00044689
AF117829.1|AL355075.2	1.63823	1.21364	2.21136	0.00125988
AF117829.1|LINC01936	1.5967	1.17602	2.16788	0.00270767
AC006017.1|AL353804.2	0.606845	0.442951	0.831379	0.00187293
AC006017.1|AC002128.1	0.575746	0.393739	0.841885	0.00440315
AC006017.1|AC079684.1	0.596437	0.422227	0.842527	0.00336577
AC006017.1|DLEU1	0.629793	0.4495	0.882401	0.00720895
AC006017.1|AL590723.1	0.658281	0.479982	0.902814	0.00947778
AC006017.1|AC091057.1	0.569828	0.408493	0.794882	0.000927368
AC090579.1|AC026355.2	1.96573	1.45358	2.65832	1.14013e-05
AC004908.2|AC091057.1	0.630412	0.465962	0.852903	0.00277474
AC004908.2|AC026355.2	1.56434	1.15783	2.11359	0.00356331
AC004540.2|HIF1A-AS3	0.664879	0.492598	0.897415	0.00764624
AC002128.1|NFYC-AS1	1.53085	1.11742	2.09724	0.00802115
LINC01355|AC091057.1	0.560658	0.408822	0.768885	0.000329507
AC096921.2|AC091057.1	0.655261	0.485753	0.883919	0.00564201
AC096921.2|AC026355.2	1.55249	1.15298	2.09042	0.00375819
AC096921.2|AC026356.1	0.60756	0.421314	0.876136	0.00763157
DLEU2|AC026355.2	1.53471	1.12367	2.09612	0.00708069
DLEU2|LINC01936	1.50524	1.10625	2.04814	0.00925299
AC008115.3|AC026355.2	1.52107	1.1055	2.09285	0.00999513
AC008115.3|AC026356.1	0.642914	0.47689	0.866738	0.00375163
AL513327.1|AC099343.2	1.86628	1.25511	2.77507	0.00205268
AL513327.1|AC026355.2	1.54299	1.13876	2.09071	0.00513646
AL513327.1|LINC01936	1.53384	1.1293	2.0833	0.00617501
MCM3AP-AS1|Z82243.1	0.660928	0.489026	0.893257	0.00705091
MCM3AP-AS1|AC091057.1	0.628139	0.466832	0.845184	0.00213535
MCM3AP-AS1|AC026355.2	1.50586	1.11684	2.03038	0.0072599
AC127024.5|AC099850.3	0.502776	0.326625	0.773928	0.00178121
AP002907.1|AC026355.2	1.5472	1.14768	2.08581	0.00418694
AC010201.2|AC026355.2	1.5625	1.14551	2.13129	0.00483795
AC079684.1|AC007552.2	1.54834	1.14848	2.08742	0.00412833
AC079684.1|AC026355.2	1.50598	1.11601	2.03221	0.00741067
AC026202.2|AC091057.1	0.615263	0.455903	0.830326	0.00149492
AC026202.2|AC026356.1	0.616749	0.444923	0.854933	0.00372398
KDM4A-AS1|Z82243.1	0.663757	0.49259	0.894403	0.00707346
KDM4A-AS1|AC091057.1	0.577589	0.428332	0.778857	0.000320126
KDM4A-AS1|AC026355.2	1.67677	1.24325	2.26147	0.000707869
AC099850.3|ANKRD10-IT1	1.59159	1.17854	2.1494	0.00243258
AL049869.2|AC026355.2	1.66854	1.23043	2.26263	0.000986502
AC010834.3|AC026355.2	1.91266	1.3664	2.67732	0.000157313
AC010834.3|AL355075.2	1.57085	1.11765	2.20782	0.00931041
AC139887.2|AP001033.2	0.658673	0.483124	0.89801	0.00828564
AC090739.1|AC091057.1	0.565483	0.418574	0.763953	0.000203855
PABPC4-AS1|AC104695.3	0.588049	0.393203	0.879448	0.00972306
PABPC4-AS1|AC091057.1	0.578367	0.397108	0.842362	0.00431491
NFYC-AS1|Z82243.1	0.612883	0.451475	0.831996	0.00169309
NFYC-AS1|HIF1A-AS3	0.662452	0.488839	0.897726	0.00791312
NFYC-AS1|AL590723.1	0.623879	0.455602	0.854307	0.00326316
NFYC-AS1|AC097641.2	0.651698	0.479764	0.885248	0.00614506
NFYC-AS1|AC091057.1	0.539977	0.399485	0.729879	6.1263e-05
SAP30L-AS1|AC007546.1	1.49383	1.10785	2.01431	0.00850159
SAP30L-AS1|AC026355.2	1.512	1.1178	2.04521	0.00730699
SAP30L-AS1|LINC01936	1.69819	1.24222	2.32153	0.000901366
DLEU1|AC026355.2	1.74039	1.29211	2.34419	0.000265882
AC104695.3|ZKSCAN2-DT	1.52052	1.11579	2.07205	0.00795899
AC139887.4|Z82243.1	0.661819	0.490875	0.892292	0.00677951
AC139887.4|AC091057.1	0.657634	0.487128	0.88782	0.00620003
Z82243.1|EP300-AS1	1.89102	1.37678	2.59732	8.33269e-05
Z82243.1|AL662844.3	1.56348	1.14628	2.13251	0.00477192
Z82243.1|AC026355.2	1.49675	1.1095	2.01916	0.00828526
AL359697.1|AC020913.3	1.55785	1.13938	2.13002	0.00547843
AL359697.1|AC026355.2	1.51779	1.10809	2.07897	0.00933936
AP001628.1|AC026355.2	1.57831	1.16145	2.14478	0.00354037
AP001628.1|AL355075.2	1.53282	1.10884	2.11891	0.00972882
AC007552.2|AC091057.1	0.541583	0.401557	0.730436	5.8696e-05
C10orf55|EP300-AS1	1.60172	1.16012	2.21141	0.0042039
AC099343.2|AC091057.1	0.594821	0.438271	0.807292	0.000857019
AC245884.8|HIF1A-AS3	0.643816	0.477417	0.868212	0.00389864
AC245884.8|AL355075.2	1.49758	1.10939	2.02162	0.00833823
AL136115.2|AL662844.3	1.73887	1.25432	2.4106	0.000901478
HIF1A-AS3|LINC00958	1.71202	1.22212	2.39829	0.0017703
HIF1A-AS3|AP001160.4	1.48418	1.09964	2.0032	0.00985906
HIF1A-AS3|AL662844.3	1.72135	1.26513	2.34209	0.000546607
HIF1A-AS3|LINC01290	1.66386	1.20794	2.29186	0.00183149
HIF1A-AS3|AP000873.1	1.53395	1.13701	2.06948	0.00510428
HIF1A-AS3|AC026355.2	1.86526	1.37954	2.522	5.11097e-05
HIF1A-AS3|AL355075.2	1.64608	1.21582	2.2286	0.0012635
HIF1A-AS3|AP000692.1	1.56371	1.15847	2.11069	0.00348747
HIF1A-AS3|LINC01936	1.70455	1.2623	2.30172	0.000501448
HIF1A-AS3|AP003170.3	1.62691	1.20131	2.2033	0.00165917
HIF1A-AS3|MBNL1-AS1	1.57252	1.14712	2.15567	0.00491034
AC245014.3|LINC01936	1.63816	1.16742	2.29871	0.00429635
AC007014.2|AC026355.2	1.59451	1.17818	2.15798	0.00251121
AC141002.1|AC091057.1	0.583065	0.429856	0.790883	0.000523745
EP300-AS1|AC091057.1	0.51327	0.371498	0.709145	5.25847e-05
EP300-AS1|AC026356.1	0.56428	0.418269	0.761261	0.000180028
AL662844.3|AC091057.1	0.618257	0.449012	0.851293	0.00321377
LINC01290|AC091057.1	0.598349	0.43435	0.824271	0.0016755
AC097641.2|AL355075.2	1.65149	1.21224	2.24989	0.00147277
LINC00630|AC026355.2	1.62713	1.20841	2.19094	0.00134101
AC091057.1|AC026355.2	1.77264	1.31357	2.39215	0.000181446
AC091057.1|AP001469.2	1.51514	1.12113	2.04761	0.00684954
AC091057.1|AL355075.2	1.97541	1.45845	2.67562	1.0938e-05
AC091057.1|AP005899.1	1.52329	1.13046	2.05262	0.00567812
AC091057.1|AP000692.1	1.51512	1.12503	2.04047	0.00622601
AC091057.1|AC010168.2	1.61932	1.19786	2.18905	0.00172599
AC091057.1|MBNL1-AS1	1.50388	1.10565	2.04555	0.00932535
AP000873.1|AC026355.2	1.51238	1.12136	2.03975	0.00671938
AC004253.1|AC026355.2	1.60604	1.18276	2.18082	0.00240295
AC026355.2|AL133243.2	0.643231	0.474896	0.871236	0.00436637
AC026355.2|AP000786.1	0.645778	0.477792	0.872826	0.00444351
AC026355.2|AP001469.2	0.6734	0.498713	0.909276	0.0098608
AC026355.2|AC026356.1	0.546451	0.398429	0.749465	0.000177402
AC026355.2|AP001033.2	0.550953	0.403591	0.752122	0.000174215
AP000786.1|TBX5-AS1	1.56389	1.1243	2.17534	0.00791164
AP000786.1|LINC01936	1.51087	1.11527	2.04679	0.00771517
AC253576.2|AL355075.2	1.51969	1.11995	2.06211	0.00720053
AC253576.2|LINC01936	1.52579	1.12836	2.0632	0.00606183
TBX5-AS1|AC026356.1	0.626623	0.463849	0.846519	0.00232146
AL355075.2|AP005899.1	0.662982	0.491877	0.893609	0.0069652
AL355075.2|AC026356.1	0.656114	0.483659	0.890061	0.00675889
AP000692.1|AC026356.1	0.606116	0.425986	0.862416	0.0053928
LINC01936|AC026356.1	0.624836	0.458127	0.852209	0.00297836
