# Supplementary material for: A risk stratification and prognostic prediction model for lung adenocarcinoma based on aging-related lncRNA
Source: Sci Rep. 2023 Jan 10;13:460. doi: 10.1038/s41598-022-26897-2 (PMC9832126; doi:10.1038/s41598-022-26897-2)
Supplement: Supplementary file 8 — Supplementary Table 6. [file 41598_2022_26897_MOESM8_ESM.xlsx]

## Sheet: corResult
symbol	type	correlation	p value
B cell	TIMER	-0.285722	3.79093e-10
T cell CD4+	TIMER	-0.121525	0.00885624
B cell memory	CIBERSORT	-0.189587	4.03103e-05
T cell CD4+ memory activated	CIBERSORT	0.141309	0.00230598
Macrophage M0	CIBERSORT	0.168125	0.000279355
Macrophage M1	CIBERSORT	0.109798	0.0181116
Mast cell activated	CIBERSORT	-0.195953	2.17386e-05
Mast cell resting	CIBERSORT	0.150189	0.00118967
Neutrophil	CIBERSORT	0.154948	0.000821956
B cell memory	CIBERSORT-ABS	-0.199645	1.50543e-05
B cell plasma	CIBERSORT-ABS	-0.106243	0.0222324
T cell CD4+ memory resting	CIBERSORT-ABS	-0.124212	0.00745379
T cell CD4+ memory activated	CIBERSORT-ABS	0.134528	0.00373089
T cell follicular helper	CIBERSORT-ABS	-0.127064	0.00618523
Macrophage M0	CIBERSORT-ABS	0.098714	0.0337103
Myeloid dendritic cell resting	CIBERSORT-ABS	-0.104483	0.0245577
Mast cell activated	CIBERSORT-ABS	-0.198188	1.74184e-05
Mast cell resting	CIBERSORT-ABS	0.131582	0.0045684
Neutrophil	CIBERSORT-ABS	0.132931	0.00416586
B cell	QUANTISEQ	-0.147515	0.00145758
Macrophage M2	QUANTISEQ	-0.263448	8.64429e-09
NK cell	QUANTISEQ	-0.196572	2.04495e-05
T cell CD4+ (non-regulatory)	QUANTISEQ	0.0984667	0.0341604
T cell regulatory (Tregs)	QUANTISEQ	-0.175012	0.000153783
Myeloid dendritic cell	QUANTISEQ	0.108591	0.0194286
uncharacterized cell	QUANTISEQ	0.107737	0.0204105
T cell	MCPCOUNTER	-0.135799	0.0034146
B cell	MCPCOUNTER	-0.201762	1.21575e-05
Myeloid dendritic cell	MCPCOUNTER	-0.208374	6.1466e-06
Neutrophil	MCPCOUNTER	-0.148207	0.00138335
Endothelial cell	MCPCOUNTER	-0.11129	0.016591
Cancer associated fibroblast	MCPCOUNTER	0.129504	0.0052575
Myeloid dendritic cell activated	XCELL	-0.123222	0.00794557
B cell	XCELL	-0.188386	4.51908e-05
T cell CD4+ naive	XCELL	-0.14677	0.00154156
T cell CD4+ central memory	XCELL	-0.233526	3.74021e-07
T cell CD4+ effector memory	XCELL	-0.125954	0.00665371
T cell CD8+	XCELL	-0.192446	3.06239e-05
T cell CD8+ central memory	XCELL	-0.105306	0.0234461
Class-switched memory B cell	XCELL	-0.22068	1.6278e-06
Common lymphoid progenitor	XCELL	0.195431	2.28842e-05
Common myeloid progenitor	XCELL	-0.125904	0.00667568
Myeloid dendritic cell	XCELL	-0.170882	0.000220577
Cancer associated fibroblast	XCELL	-0.158146	0.000637317
Granulocyte-monocyte progenitor	XCELL	-0.150731	0.00114123
Hematopoietic stem cell	XCELL	-0.247654	6.70908e-08
Macrophage M2	XCELL	-0.183004	7.47517e-05
Mast cell	XCELL	-0.194995	2.38858e-05
B cell memory	XCELL	-0.164868	0.00036754
T cell NK	XCELL	-0.17573	0.00014432
B cell plasma	XCELL	-0.148756	0.00132697
T cell CD4+ Th1	XCELL	0.129881	0.0051257
T cell CD4+ Th2	XCELL	0.286521	3.37088e-10
immune score	XCELL	-0.216984	2.44601e-06
stroma score	XCELL	-0.160559	0.000524358
microenvironment score	XCELL	-0.225966	8.98074e-07
B cell	EPIC	-0.198382	1.70836e-05
Cancer associated fibroblast	EPIC	0.153405	0.000927713
T cell CD8+	EPIC	-0.213065	3.73798e-06
